# Supplementary material for: Modeling Mutual Exclusivity of Cancer Mutations
Source: PLoS Comput Biol. 2014 Mar 27;10(3):e1003503. doi: 10.1371/journal.pcbi.1003503 (PMC3967923; doi:10.1371/journal.pcbi.1003503)
Supplement: Table S2 — List of high quality, significant gene sets of size four identified in the GBM dataset. (TXT) [file pcbi.1003503.s009.txt]

G1	G2	G3	G4	gamma	delta	statistic	pvalue	pvalue.adj	weight	perm.pval	perm.pval.adj	imbalance
ABCC9	PIK3CA	RPL5	TRAT1	0.436440677966102	0.110032362459547	2.62791789851185	0.00429546237266742	0.0413318230219404	69	0.971	1	0.277372262773723
PIK3C2G	PIK3CA	RPL5	TRAT1	0.436440677966102	0.11326860841424	2.83700914621391	0.00227691537401842	0.0246576377210158	68	0.989	1	0.27536231884058
NF1	PIK3C2G	PIK3R1	TRAT1	0.5	0.129943502824859	2.62697115216461	0.00430743185808102	0.0414359304973451	72	0.98	1	0.280487804878049
ABCC9	PIK3C2G	PIK3CA	TRAT1	0.411016949152542	0.134020618556701	2.77610185409068	0.00275074853218527	0.0289454485561967	58	1	1	0.272058823529412
ABCC9	PIK3C2G	PIK3CA	SPTA1	0.36864406779661	0.134099616858238	2.67215154320267	0.00376833019454259	0.0372234314100689	52	1	1	0.30327868852459
ABCC9	KEL	PIK3C2G	PIK3CA	0.330508474576271	0.158119658119658	2.56593679463774	0.00514487880820602	0.0476519233258178	41	1	1	0.321739130434783
ABCC9	PIK3R1	RPL5	TRAT1	0.444915254237288	0.158730158730159	2.89867259399122	0.00187372995307478	0.0210947048703404	55	1	1	0.290322580645161
ABCC9	PIK3C2G	PIK3R1	TRAT1	0.432203389830508	0.169934640522876	2.85866936190672	0.00212710973359831	0.0234270060632236	50	1	1	0.292207792207792
PIK3C2G	PIK3R1	RPL5	TRAT1	0.432203389830508	0.176470588235294	3.37384076536324	0.000370636170607508	0.00527276586719751	48	1	1	0.288461538461538
ABCC9	PIK3C2G	PIK3CA	RPL5	0.38135593220339	0.177777777777778	3.33996380388976	0.000418946549175847	0.00587521412204677	42	1	1	0.27536231884058
ABCC9	KEL	PIK3C2G	RPL5	0.338983050847458	0.191666666666667	2.61874588083148	0.00441268319824017	0.0422548626063694	34	1	1	0.301587301587302
