# Supplementary material for: Modeling Mutual Exclusivity of Cancer Mutations
Source: PLoS Comput Biol. 2014 Mar 27;10(3):e1003503. doi: 10.1371/journal.pcbi.1003503 (PMC3967923; doi:10.1371/journal.pcbi.1003503)
Supplement: Table S6 — Summary of top patterns identified for the pan-cancer dataset assuming false positives. , , p-value: coverage and impurity estimates, and the p-value from the reduced mutual exclusivity model, assuming no errors in the data. , , , ME p-value: parameter estimates and p-value from the mutual exclusivity model accounting for false positives. (TXT) [file pcbi.1003503.s013.txt]

G1	G2	G3	G4	G5	weight	gamma0	delta0	pvalue0	statistic0	gamma	delta	alpha	beta	pvalue	statistic	pvalue.adj	pvalue.adj0
ACTN2	EGFR	ORAOV1_ANO1	VHL	APC	1216	0.38920885116702	0.0132398753894081	2.90033114542787e-05	4.02077648785274	0.344390025126222	3.25332308590604e-06	0.0140533065457429	0	2.78078133522097e-05	4.03068038922561	8.01473442339284e-05	0.000101363614011127
ARNT_APH1A_MCL1_ANP32E_CA14_PRPF3_ENSA_VPS45_C1orf51_GOLPH3L_PLEKHO1_MRPS21_UBQLN4_SETDB1_RPRD2_C1orf54	CCND1	VHL	IFNA6_KLHL9_IFNE_CDKN2B_IFNA13_DMRTA1_MIR31_IFNA2_C9orf53_IFNA8_IFNA22P_MTAP_IFNA5_IFNA1_CDKN2BhyphenAS1	APC	1325	0.444680206123068	0.0241990456714383	0.00095483792740414	3.10393142827353	0.364024105864541	1.06835650846498e-05	0.0266792382619944	0	0.000736106443877449	3.18010580363187	0.00159735875624937	0.00234151782913545
SLC6A18_SLC12A7_CLPTM1L_IRX4_TERT_SLC6A19_NKD2	EGFR	ORAOV1_ANO1	VHL	APC	1191	0.386783873901182	0.016653605015674	0.00182235230049688	2.90737973549151	0.328597282159784	8.37447408148201e-05	0.0179483300216281	0	0.00171103705794584	2.92703768607129	0.00338419745339625	0.00422202252257169
ARNT_APH1A_MCL1_ANP32E_CA14_PRPF3_ENSA_VPS45_C1orf51_GOLPH3L_PLEKHO1_MRPS21_UBQLN4_SETDB1_RPRD2_C1orf54	CCND1	VHL	PTEN	APC	1297	0.435586541376175	0.0243562978427279	0.000277605509633405	3.45260030137179	0.353547422859172	9.79388248740928e-05	0.0267605062071578	0	0.000260839602333252	3.46937064952914	0.000620399748605131	0.000791233456722118
ARNT_APH1A_MCL1_ANP32E_CA14_PRPF3_ENSA_VPS45_C1orf51_GOLPH3L_PLEKHO1_MRPS21_UBQLN4_SETDB1_RPRD2_C1orf54	SLC6A18_SLC12A7_CLPTM1L_IRX4_TERT_SLC6A19_NKD2	EGFR	VHL	APC	1171	0.383752652318885	0.0187598736176935	0.0212859179867109	2.02788647357467	0.316422437647564	0.000116349733777381	0.0204934312877547	0	0.0197780323404593	2.05835503569328	0.0305822847702362	0.0385397017292431
ACTN2	EGFR	CCND1	VHL	APC	1221	0.391027584116399	0.0133720930232558	2.74969800001523e-05	4.03332149122768	0.346331714381286	0.00014371673541855	0.0140566535019752	0	2.63912003517497e-05	4.04295212654433	7.61712313523113e-05	9.69233171531955e-05
MFN1_TERC_GNB4_SOX2_MECOM_ZMAT3_KCNMB3_ZNF639_KCNMB2	CCND1	VHL	IFNA6_KLHL9_IFNE_CDKN2B_IFNA13_DMRTA1_MIR31_IFNA2_C9orf53_IFNA8_IFNA22P_MTAP_IFNA5_IFNA1_CDKN2BhyphenAS1	APC	1372	0.475901788420734	0.0315286624203822	0.0175477726790684	2.10725426578948	0.372515747414907	0.000174521433467755	0.0352574617504471	0	0.0142732202602724	2.18969394490794	0.0228438221455294	0.0326636529488094
MFN1_TERC_GNB4_SOX2_MECOM_ZMAT3_KCNMB3_ZNF639_KCNMB2	EGFR	ORAOV1_ANO1	VHL	APC	1319	0.439224007274932	0.0224292615596963	0.0196455807701503	2.06112452592609	0.365835046070663	0.000181659156126336	0.0242838718756797	0	0.0192276164394528	2.06996915667338	0.0298434681141054	0.0360783453821795
ARNT_APH1A_MCL1_ANP32E_CA14_PRPF3_ENSA_VPS45_C1orf51_GOLPH3L_PLEKHO1_MRPS21_UBQLN4_SETDB1_RPRD2_C1orf54	EGFR	ORAOV1_ANO1	VHL	APC	1246	0.404061836920279	0.0163165791447862	2.81475091368222e-06	4.53984716759164	0.349575688541805	0.000216743230965678	0.0173231404840577	0	2.4501071954619e-06	4.56901511821779	8.50501737613886e-06	1.17567339992215e-05
ARNT_APH1A_MCL1_ANP32E_CA14_PRPF3_ENSA_VPS45_C1orf51_GOLPH3L_PLEKHO1_MRPS21_UBQLN4_SETDB1_RPRD2_C1orf54	EGFR	VHL	OR4F21_ZNF596_CSMD1_RPL23AP53_FBXO25_C8orf42	APC	1181	0.387086996059412	0.0187940485512921	0.00898452405432149	2.36625530779916	0.320534022903494	0.000221322448021742	0.0203815390242973	0	0.00842723563642811	2.38986708349899	0.0142417510138649	0.0178560898758517
ARNT_APH1A_MCL1_ANP32E_CA14_PRPF3_ENSA_VPS45_C1orf51_GOLPH3L_PLEKHO1_MRPS21_UBQLN4_SETDB1_RPRD2_C1orf54	ORAOV1_ANO1	VHL	IFNA6_KLHL9_IFNE_CDKN2B_IFNA13_DMRTA1_MIR31_IFNA2_C9orf53_IFNA8_IFNA22P_MTAP_IFNA5_IFNA1_CDKN2BhyphenAS1	APC	1320	0.442861473173689	0.0241273100616016	0.00154272067077887	2.95909483455118	0.362823838385575	0.000221579378682685	0.0264093427439697	0	0.00120345968471636	3.03480414121978	0.00247806578365944	0.00362733521561851
ARNT_APH1A_MCL1_ANP32E_CA14_PRPF3_ENSA_VPS45_C1orf51_GOLPH3L_PLEKHO1_MRPS21_UBQLN4_SETDB1_RPRD2_C1orf54	EGFR	CCND1	VHL	APC	1251	0.405880569869657	0.0164301717699776	2.19772718179634e-06	4.59174965198525	0.351227445210075	0.000236461856670005	0.0174242672721621	0	1.91333274335292e-06	4.62058119333866	6.78376637657586e-06	9.25477327580221e-06
EGFR	ORAOV1_ANO1	VHL	OR4F21_ZNF596_CSMD1_RPL23AP53_FBXO25_C8orf42	APC	1183	0.387390118217642	0.0185837245696401	0.0069926964726047	2.45763835357268	0.321855591623603	0.000249166964286572	0.0200970271721085	0	0.00653889049440093	2.48164413036424	0.011397302770139	0.0143699912512027
ARNT_APH1A_MCL1_ANP32E_CA14_PRPF3_ENSA_VPS45_C1orf51_GOLPH3L_PLEKHO1_MRPS21_UBQLN4_SETDB1_RPRD2_C1orf54	MFN1_TERC_GNB4_SOX2_MECOM_ZMAT3_KCNMB3_ZNF639_KCNMB2	VHL	PTEN	APC	1331	0.463776902091543	0.032516339869281	0.0322121934295975	1.84923153608327	0.354144156518871	0.00025096606188833	0.0365081326714934	0	0.0314558583399276	1.85981491331011	0.046238761722855	0.0551633812481857
MFN1_TERC_GNB4_SOX2_MECOM_ZMAT3_KCNMB3_ZNF639_KCNMB2	ORAOV1_ANO1	VHL	IFNA6_KLHL9_IFNE_CDKN2B_IFNA13_DMRTA1_MIR31_IFNA2_C9orf53_IFNA8_IFNA22P_MTAP_IFNA5_IFNA1_CDKN2BhyphenAS1	APC	1367	0.474083055471355	0.0314897698209718	0.0287602545765848	1.89933450274187	0.370616972852227	0.000252191316261116	0.0351710866358717	0	0.0238211632454496	1.98054496080389	0.0360474892999992	0.0498753781897736
SLC6A18_SLC12A7_CLPTM1L_IRX4_TERT_SLC6A19_NKD2	EGFR	CCND1	VHL	APC	1196	0.388602606850561	0.0167706708268331	0.00161677899192747	2.94461591365541	0.330773863623338	0.000265447306116983	0.0178942546258566	0	0.00151863643186201	2.96394021768892	0.00303284535226087	0.00377554639592154
EGFR	CCND1	VHL	OR4F21_ZNF596_CSMD1_RPL23AP53_FBXO25_C8orf42	APC	1188	0.38920885116702	0.0186915887850467	0.00602892279937295	2.5104468974356	0.32368777566613	0.000310732254827394	0.020149764154519	0	0.00563540331634327	2.53418855630262	0.00997924455410054	0.0126293948549556
ARNT_APH1A_MCL1_ANP32E_CA14_PRPF3_ENSA_VPS45_C1orf51_GOLPH3L_PLEKHO1_MRPS21_UBQLN4_SETDB1_RPRD2_C1orf54	ORAOV1_ANO1	VHL	PTEN	APC	1298	0.434677174901485	0.0237099023709902	0.000218254964955311	3.51696585515401	0.355914889545994	0.000328117844382317	0.0257385020093586	0	0.000210027628889442	3.52715217964725	0.000506580724610098	0.000637093683214722
ACTN2	EGFR	FLJ42969_YWHAZ	VHL	APC	1199	0.388602606850561	0.016185647425897	0.0028341711935278	2.76637435122626	0.333927113904238	0.000471299658395434	0.0169769745139596	0	0.00278109730618803	2.77253260986219	0.00524807618385345	0.00631694338687595
MFN1_TERC_GNB4_SOX2_MECOM_ZMAT3_KCNMB3_ZNF639_KCNMB2	EGFR	CCND1	VHL	APC	1324	0.44104274022431	0.0225085910652921	0.0141430932200488	2.19329423917854	0.368640073027435	0.000495181759443959	0.0240532066996569	0	0.0138341140067136	2.20195867054474	0.0221755883648958	0.0269361043254868
ARNT_APH1A_MCL1_ANP32E_CA14_PRPF3_ENSA_VPS45_C1orf51_GOLPH3L_PLEKHO1_MRPS21_UBQLN4_SETDB1_RPRD2_C1orf54	VHL	OR4F21_ZNF596_CSMD1_RPL23AP53_FBXO25_C8orf42	PTEN	MGMT	1212	0.408305547135496	0.0250556792873051	0.0210560655527796	2.03241035067382	0.319297627642094	0.000503241777915523	0.0276250059329053	0	0.0204426812398062	2.04469068577227	0.0314915366925051	0.0381571558297726
ARNT_APH1A_MCL1_ANP32E_CA14_PRPF3_ENSA_VPS45_C1orf51_GOLPH3L_PLEKHO1_MRPS21_UBQLN4_SETDB1_RPRD2_C1orf54	VHL	IFNA6_KLHL9_IFNE_CDKN2B_IFNA13_DMRTA1_MIR31_IFNA2_C9orf53_IFNA8_IFNA22P_MTAP_IFNA5_IFNA1_CDKN2BhyphenAS1	PTEN	APC	1366	0.465898757199151	0.0278139232270657	0.000577188638073323	3.24991938374658	0.377467214230426	0.000606829027785129	0.0301516143024419	0	0.000537486401547937	3.27013207671584	0.00120188743762896	0.00148857579729226
POU5F1B_LOC727677_MIR1204_MIR1208_MYC_MIR1205_PVT1	VHL	CDKN2A	PTEN	APC	1560	0.547741739921188	0.0341726618705036	0.00227779718149645	2.83688551635617	0.454771548713265	0.000650534836482951	0.0366761294610798	0	0.00218922996321613	2.84952474810686	0.00422428880226211	0.00517795708846815
ARNT_APH1A_MCL1_ANP32E_CA14_PRPF3_ENSA_VPS45_C1orf51_GOLPH3L_PLEKHO1_MRPS21_UBQLN4_SETDB1_RPRD2_C1orf54	MFN1_TERC_GNB4_SOX2_MECOM_ZMAT3_KCNMB3_ZNF639_KCNMB2	VHL	IFNA6_KLHL9_IFNE_CDKN2B_IFNA13_DMRTA1_MIR31_IFNA2_C9orf53_IFNA8_IFNA22P_MTAP_IFNA5_IFNA1_CDKN2BhyphenAS1	APC	1359	0.472870566838436	0.0322115384615385	0.0281816498126206	1.90821603767181	0.368341244119747	0.000679846302428347	0.0355144445913055	0	0.0270957957598557	1.92530196855367	0.0402907816834323	0.0491206873324303
FLJ42969_YWHAZ	ORAOV1_ANO1	VHL	PTEN	MGMT	1240	0.421642922097605	0.0271387491013659	0.00051937310528416	3.27981651047882	0.327502086076763	0.000889032633224641	0.0297019359601612	0	0.000501177152496313	3.28986508507824	0.00113177917404387	0.00136484876132858
ARNT_APH1A_MCL1_ANP32E_CA14_PRPF3_ENSA_VPS45_C1orf51_GOLPH3L_PLEKHO1_MRPS21_UBQLN4_SETDB1_RPRD2_C1orf54	FLJ42969_YWHAZ	VHL	IFNA6_KLHL9_IFNE_CDKN2B_IFNA13_DMRTA1_MIR31_IFNA2_C9orf53_IFNA8_IFNA22P_MTAP_IFNA5_IFNA1_CDKN2BhyphenAS1	APC	1321	0.444983328281297	0.0250340599455041	0.000278907608961876	3.45133766072146	0.364828845792108	0.000955204344959577	0.0266131688621402	0	0.00027170457590131	3.45839246664158	0.000643263713683401	0.000793843679247445
FLJ42969_YWHAZ	CCND1	VHL	PTEN	MGMT	1239	0.422552288572295	0.0277977044476327	0.000533953381286367	3.27199708725014	0.329154525899904	0.0019053022107758	0.0295336742431121	0	0.000522124258743428	3.27832564593492	0.00117263972865327	0.00140137190107725
ACTN2	SLC6A18_SLC12A7_CLPTM1L_IRX4_TERT_SLC6A19_NKD2	EGFR	VHL	APC	1143	0.369202788723856	0.0153940886699507	0.0337071196519061	1.82890234223823	0.368540015817533	0.0152146397950028	0.00021004857095805	0	0.0337148577540546	1.8287990623737	0.049207409577118	0.0575316701699892
ACTN2	FLJ42969_YWHAZ	VHL	IFNA6_KLHL9_IFNE_CDKN2B_IFNA13_DMRTA1_MIR31_IFNA2_C9orf53_IFNA8_IFNA22P_MTAP_IFNA5_IFNA1_CDKN2BhyphenAS1	APC	1329	0.435889663534404	0.0189499304589708	0.00102472133853659	3.08297224603415	0.433750109550422	0.0182985059396256	0.000756853437609017	0	0.00102475872649166	3.08296138833913	0.00214885630912282	0.00249502648186338
EGFR	FLJ42969_YWHAZ	ORAOV1_ANO1	VHL	APC	1221	0.4022431039709	0.0199698568198945	0.000320769286027756	3.41341631829687	0.398205257267997	0.0188451246998085	0.00134562194057396	0	0.000320897441779655	3.41330747063615	0.00075022098163503	0.000900111433541595
EGFR	FLJ42969_YWHAZ	CCND1	VHL	APC	1226	0.404061836920279	0.0200675168792198	0.000241526001173775	3.48998259738655	0.402657742876959	0.0196753033953337	0.000470581565850546	0	0.000241575491492729	3.4899278431883	0.000576582619068012	0.000698081480185805
ARNT_APH1A_MCL1_ANP32E_CA14_PRPF3_ENSA_VPS45_C1orf51_GOLPH3L_PLEKHO1_MRPS21_UBQLN4_SETDB1_RPRD2_C1orf54	EGFR	FLJ42969_YWHAZ	VHL	APC	1195	0.398302515913913	0.0226407914764079	0.00689299185648162	2.46279207514425	0.392807829889794	0.0211667218216936	0.00181646826387526	0	0.00689281607366421	2.46280121931096	0.0119837030722335	0.0142077214293578
EGFR	CCND1	TH1L_SLMO2hyphenATP5E_CABLES2_ZNF217_C20orf151_SLMO2_TUBB1_PRIC285_MIR296_ATP5E_STX16hyphenNPEPL1_MIR298_GNAShyphenAS1_CTSZ_GNAS_NPEPL1	VHL	APC	1180	0.394058805698697	0.0230769230769231	0.0201873121214226	2.04989555320212	0.386858600656004	0.0211720084567189	0.00236062769557366	0	0.0202985140701007	2.04762224305754	0.0312929080375521	0.0369082975173696
EGFR	ORAOV1_ANO1	TH1L_SLMO2hyphenATP5E_CABLES2_ZNF217_C20orf151_SLMO2_TUBB1_PRIC285_MIR296_ATP5E_STX16hyphenNPEPL1_MIR298_GNAShyphenAS1_CTSZ_GNAS_NPEPL1	VHL	APC	1175	0.392240072749318	0.0229907264296754	0.0244821842839393	1.96890180222726	0.385998121245678	0.021345878236726	0.00204224468126573	0	0.0245910792747535	1.96700912715261	0.0371032804035378	0.0435215300203246
EGFR	ORAOV1_ANO1	VHL	PTEN	APC	1278	0.424977265838133	0.0221112696148359	0.00355044966541274	2.69207491259146	0.422892104775997	0.0215092043821036	0.000724117589240969	0	0.0035606294367091	2.69111993374971	0.00655653538748853	0.00779505775899913
ARNT_APH1A_MCL1_ANP32E_CA14_PRPF3_ENSA_VPS45_C1orf51_GOLPH3L_PLEKHO1_MRPS21_UBQLN4_SETDB1_RPRD2_C1orf54	EGFR	VHL	PTEN	APC	1270	0.423764777205214	0.0228898426323319	0.0085188756435457	2.3858920526467	0.419983141321401	0.0218097017197602	0.00130793518371435	0	0.00854244529528325	2.38487575001371	0.0144127463725838	0.0170460462000841
EGFR	CCND1	VHL	PTEN	APC	1277	0.425886632312822	0.0227758007117438	0.00473443795693451	2.59464465376203	0.422538542412199	0.021813448756889	0.00116276318034517	0	0.00474666601716456	2.59375786060924	0.00857152782537185	0.0101770606710255
SLC6A18_SLC12A7_CLPTM1L_IRX4_TERT_SLC6A19_NKD2	ORAOV1_ANO1	VHL	PTEN	APC	1257	0.419521066989997	0.0229407514450867	0.0317861222507276	1.85516796680159	0.419238413709075	0.0228608779323779	9.74225395390711e-05	0	0.0317963456223076	1.85502475764169	0.0466391793389308	0.054524608702208
EGFR	FLJ42969_YWHAZ	VHL	PTEN	APC	1273	0.426189754471052	0.0236486486486486	0.00822762846881475	2.39865841645946	0.42549835130204	0.0234514062990422	0.000240928496224821	0	0.00823347818359199	2.39839812542792	0.0139372303684362	0.0165925186490818
MFN1_TERC_GNB4_SOX2_MECOM_ZMAT3_KCNMB3_ZNF639_KCNMB2	EGFR	VHL	PTEN	APC	1379	0.464383146408002	0.024967362924282	0.00371417161257925	2.6770054246968	0.459892888061538	0.0235718849804047	0.00166915838193282	0	0.00372948907969761	2.67562621621579	0.00684294648105231	0.00811118242704608
FLJ42969_YWHAZ	ORAOV1_ANO1	VHL	PTEN	APC	1287	0.434980297059715	0.0257839721254355	0.000605932817112187	3.23607258617962	0.428420582713496	0.0239089023507979	0.00230643044096991	0	0.000608180726279217	3.23501545807288	0.00134099934818003	0.00155067489310778
ARNT_APH1A_MCL1_ANP32E_CA14_PRPF3_ENSA_VPS45_C1orf51_GOLPH3L_PLEKHO1_MRPS21_UBQLN4_SETDB1_RPRD2_C1orf54	ORAOV1_ANO1	VHL	PTEN	MGMT	1233	0.418611700515308	0.0267921795800145	0.000975143623531571	3.0977000355343	0.408920562527341	0.024166956767699	0.00330079978547668	0	0.000972318887567547	3.09855971321047	0.00205381781876618	0.00238561922185402
FLJ42969_YWHAZ	CCND1	VHL	PTEN	APC	1286	0.435889663534404	0.0264255910987483	0.000703112613087087	3.19337023795834	0.428806306011466	0.0244097048498258	0.00249259718097527	0	0.000702474158346122	3.1936325302667	0.00152922075784034	0.00177287904281468
FLJ42969_YWHAZ	CCND1	VHL	IFNA6_KLHL9_IFNE_CDKN2B_IFNA13_DMRTA1_MIR31_IFNA2_C9orf53_IFNA8_IFNA22P_MTAP_IFNA5_IFNA1_CDKN2BhyphenAS1	APC	1306	0.443770839648378	0.0269808743169399	0.00168207016408961	2.93234386493534	0.435311512754951	0.0245345771671176	0.00301459299065202	0	0.00168330825463692	2.93211537455741	0.00333577479583305	0.00391910905578702
FLJ42969_YWHAZ	VHL	OR4F21_ZNF596_CSMD1_RPL23AP53_FBXO25_C8orf42	PTEN	MGMT	1209	0.409821157926644	0.0264423076923077	0.0249543959959316	1.96074487018875	0.406705218066072	0.0256137573832505	0.00105312114478718	0	0.0250143141605076	1.95971912682661	0.0376865217007647	0.0443226307447186
ARNT_APH1A_MCL1_ANP32E_CA14_PRPF3_ENSA_VPS45_C1orf51_GOLPH3L_PLEKHO1_MRPS21_UBQLN4_SETDB1_RPRD2_C1orf54	CCND1	VHL	PTEN	MGMT	1232	0.419521066989997	0.0274566473988439	0.00104139653771307	3.07816535899025	0.414979288714445	0.0262316630691412	0.00155763350461366	0	0.00104118295702837	3.07822647922507	0.00218107133200133	0.00253262708284066
FLJ42969_YWHAZ	ORAOV1_ANO1	VHL	IFNA6_KLHL9_IFNE_CDKN2B_IFNA13_DMRTA1_MIR31_IFNA2_C9orf53_IFNA8_IFNA22P_MTAP_IFNA5_IFNA1_CDKN2BhyphenAS1	APC	1301	0.441952106699	0.026920438957476	0.00286782980196443	2.76252257022004	0.441113355853663	0.0266789686088861	0.000300352039933368	0	0.0028678167885583	2.76252405153598	0.00538698674633209	0.00637812796865466
ORAOV1_ANO1	TH1L_SLMO2hyphenATP5E_CABLES2_ZNF217_C20orf151_SLMO2_TUBB1_PRIC285_MIR296_ATP5E_STX16hyphenNPEPL1_MIR298_GNAShyphenAS1_CTSZ_GNAS_NPEPL1	VHL	PTEN	MGMT	1222	0.41588360109124	0.027332361516035	0.00255039593668493	2.80059862192843	0.414069280556505	0.0268462958050058	0.000620446971601477	0	0.00255886568818653	2.79952840438844	0.00487346523561012	0.00574048592539708
FLJ42969_YWHAZ	VHL	IFNA6_KLHL9_IFNE_CDKN2B_IFNA13_DMRTA1_MIR31_IFNA2_C9orf53_IFNA8_IFNA22P_MTAP_IFNA5_IFNA1_CDKN2BhyphenAS1	PTEN	APC	1375	0.469233100939679	0.0279392764857881	5.99021605632855e-05	3.84652620809835	0.468644092887986	0.027757959048442	0.000222070970411553	0	6.00475075183127e-05	3.84593210902318	0.000163224375595414	0.000199189223232284
CCND1	TH1L_SLMO2hyphenATP5E_CABLES2_ZNF217_C20orf151_SLMO2_TUBB1_PRIC285_MIR296_ATP5E_STX16hyphenNPEPL1_MIR298_GNAShyphenAS1_CTSZ_GNAS_NPEPL1	VHL	PTEN	MGMT	1221	0.416792967565929	0.028	0.00269545723880549	2.78269688815602	0.416452590786011	0.027909189632922	0.000116765548138467	0	0.0026974430265172	2.78245792181916	0.00510427755017757	0.00604485043021688
ARNT_APH1A_MCL1_ANP32E_CA14_PRPF3_ENSA_VPS45_C1orf51_GOLPH3L_PLEKHO1_MRPS21_UBQLN4_SETDB1_RPRD2_C1orf54	FLJ42969_YWHAZ	VHL	PTEN	MGMT	1224	0.419217944831767	0.0287418655097614	0.00143853081524536	2.98057671776472	0.416792079204247	0.0280956345064004	0.000833736876862232	0	0.00144415680189536	2.97938103643186	0.00291240650431302	0.00340966646520094
MFN1_TERC_GNB4_SOX2_MECOM_ZMAT3_KCNMB3_ZNF639_KCNMB2	ORAOV1_ANO1	VHL	PTEN	APC	1375	0.470445589572598	0.0285115979381443	0.000537819552219876	3.26995679869392	0.469937431825986	0.0283553505076824	0.000192062353229781	0	0.000538797389708301	3.26944291589852	0.00120350938679409	0.00140792252205331
MFN1_TERC_GNB4_SOX2_MECOM_ZMAT3_KCNMB3_ZNF639_KCNMB2	CCND1	VHL	PTEN	APC	1374	0.471354956047287	0.0290996784565916	0.000501310790973597	3.28979006136756	0.470640112779044	0.0288805282377931	0.000270528759181811	0	0.00050240172468341	3.28917831031155	0.00113329917038903	0.00132639900774058
MFN1_TERC_GNB4_SOX2_MECOM_ZMAT3_KCNMB3_ZNF639_KCNMB2	FLJ42969_YWHAZ	VHL	IFNA6_KLHL9_IFNE_CDKN2B_IFNA13_DMRTA1_MIR31_IFNA2_C9orf53_IFNA8_IFNA22P_MTAP_IFNA5_IFNA1_CDKN2BhyphenAS1	APC	1388	0.479236132161261	0.0305186590765338	0.00150579383207605	2.96655267698895	0.47508595428741	0.0292363822318858	0.00158715886572073	0	0.00151195560086692	2.96529671566867	0.00302244042780304	0.0035527053098924
ARNT_APH1A_MCL1_ANP32E_CA14_PRPF3_ENSA_VPS45_C1orf51_GOLPH3L_PLEKHO1_MRPS21_UBQLN4_SETDB1_RPRD2_C1orf54	FLJ42969_YWHAZ	VHL	PTEN	APC	1241	0.42800848742043	0.0302762039660057	0.0264620588350566	1.93553957088465	0.424926311839382	0.0294478547206241	0.00107477764858644	0	0.0265343757232097	1.93436105356797	0.0395131464573884	0.0465179905098728
POU5F1B_LOC727677_MIR1204_MIR1208_MYC_MIR1205_PVT1	VHL	IFNA6_KLHL9_IFNE_CDKN2B_IFNA13_DMRTA1_MIR31_IFNA2_C9orf53_IFNA8_IFNA22P_MTAP_IFNA5_IFNA1_CDKN2BhyphenAS1	PTEN	APC	1477	0.513488936041225	0.0320247933884297	2.39885220836289e-05	4.06526923831887	0.509889221344991	0.0308175300759892	0.00147339941119515	0	2.40034211026474e-05	4.06512443284654	7.00668044970744e-05	8.52879115603069e-05
MFN1_TERC_GNB4_SOX2_MECOM_ZMAT3_KCNMB3_ZNF639_KCNMB2	FLJ42969_YWHAZ	VHL	PTEN	APC	1352	0.468929978781449	0.0315126050420168	0.00343445392747987	2.70313385560024	0.467863646749362	0.0311945019119058	0.000401465499925652	0	0.00344184916938184	2.7024188608307	0.00635489671435731	0.00754845221494239
ORAOV1_ANO1	VHL	IFNA6_KLHL9_IFNE_CDKN2B_IFNA13_DMRTA1_MIR31_IFNA2_C9orf53_IFNA8_IFNA22P_MTAP_IFNA5_IFNA1_CDKN2BhyphenAS1	PTEN	APC	1318	0.458623825401637	0.0322207534699273	0.0148254726540977	2.17472213254541	0.458122687955079	0.032076224352223	0.000185267829527675	0	0.014844196204728	2.17422299281326	0.0236471497679969	0.028079581847162
MFN1_TERC_GNB4_SOX2_MECOM_ZMAT3_KCNMB3_ZNF639_KCNMB2	VHL	IFNA6_KLHL9_IFNE_CDKN2B_IFNA13_DMRTA1_MIR31_IFNA2_C9orf53_IFNA8_IFNA22P_MTAP_IFNA5_IFNA1_CDKN2BhyphenAS1	PTEN	APC	1433	0.500151561079115	0.0328787878787879	1.90426992128234e-05	4.11879789880091	0.498206271636987	0.0322528171347974	0.000777140173880471	0	1.91328578431627e-05	4.11770917741483	5.67359637340539e-05	6.88956811309016e-05
CCND1	VHL	IFNA6_KLHL9_IFNE_CDKN2B_IFNA13_DMRTA1_MIR31_IFNA2_C9orf53_IFNA8_IFNA22P_MTAP_IFNA5_IFNA1_CDKN2BhyphenAS1	PTEN	APC	1317	0.459533191876326	0.0328166226912929	0.0133602052722283	2.21557809333369	0.458832875219516	0.0326153197867226	0.00025923291500738	0	0.0133807199219858	2.21497996321817	0.0215192414456699	0.0256590858265693
MFN1_TERC_GNB4_SOX2_MECOM_ZMAT3_KCNMB3_ZNF639_KCNMB2	FLJ42969_YWHAZ	VHL	PTEN	MGMT	1307	0.455895725977569	0.0327460106382979	0.0100756756978184	2.32351782162302	0.455605518780186	0.0326632464318409	0.000106814960527781	0	0.0100864390908973	2.32311680975403	0.0167158325256403	0.0198518826069193
MFN1_TERC_GNB4_SOX2_MECOM_ZMAT3_KCNMB3_ZNF639_KCNMB2	POU5F1B_LOC727677_MIR1204_MIR1208_MYC_MIR1205_PVT1	IFNA6_KLHL9_IFNE_CDKN2B_IFNA13_DMRTA1_MIR31_IFNA2_C9orf53_IFNA8_IFNA22P_MTAP_IFNA5_IFNA1_CDKN2BhyphenAS1	PTEN	APC	1260	0.50621400424371	0.061377245508982	0.00225150433169263	2.84059055268099	0.506109632437677	0.0613499381729404	4.24007182892459e-05	0	0.00225417758623769	2.84021206824411	0.00432524270748688	0.00512953592198266
MFN1_TERC_GNB4_SOX2_MECOM_ZMAT3_KCNMB3_ZNF639_KCNMB2	IFNA6_KLHL9_IFNE_CDKN2B_IFNA13_DMRTA1_MIR31_IFNA2_C9orf53_IFNA8_IFNA22P_MTAP_IFNA5_IFNA1_CDKN2BhyphenAS1	PTEN	MGMT	APC	1096	0.464686268566232	0.0712654924983692	0.000172622451597548	3.57874743900565	0.464638595338914	0.071256093228862	1.78817603876363e-05	0	0.000172673856555505	3.57866961147511	0.000424060896528449	0.000514114692801393
POU5F1B_LOC727677_MIR1204_MIR1208_MYC_MIR1205_PVT1	KRAS	IFNA6_KLHL9_IFNE_CDKN2B_IFNA13_DMRTA1_MIR31_IFNA2_C9orf53_IFNA8_IFNA22P_MTAP_IFNA5_IFNA1_CDKN2BhyphenAS1	PTEN	APC	1135	0.488936041224614	0.074085554866708	0.0140341897899726	2.19632933411758	0.488871819132435	0.074071807326364	2.52244259998777e-05	0	0.0140421095810295	2.19610792958584	0.0224914537716412	0.0268032156304774
MFN1_TERC_GNB4_SOX2_MECOM_ZMAT3_KCNMB3_ZNF639_KCNMB2	KRAS	IFNA6_KLHL9_IFNE_CDKN2B_IFNA13_DMRTA1_MIR31_IFNA2_C9orf53_IFNA8_IFNA22P_MTAP_IFNA5_IFNA1_CDKN2BhyphenAS1	PTEN	APC	1105	0.477720521370112	0.0747144670050762	1.84392914159837e-07	5.08440214960025	0.477698338604384	0.0747099576739415	8.54624123076873e-06	0	1.84457588647824e-07	5.08433558328771	7.86432250355349e-07	9.26472955008472e-07
MFN1_TERC_GNB4_SOX2_MECOM_ZMAT3_KCNMB3_ZNF639_KCNMB2	KRAS	IFNA6_KLHL9_IFNE_CDKN2B_IFNA13_DMRTA1_MIR31_IFNA2_C9orf53_IFNA8_IFNA22P_MTAP_IFNA5_IFNA1_CDKN2BhyphenAS1	PTEN	MGMT	1076	0.46711124583207	0.0754380272550292	0.0010879641426792	3.06510604767395	0.467074831721956	0.0754311248439251	1.37290419933305e-05	0	0.00108848602834344	3.06496261733039	0.00227090232309215	0.00262869863173328
MFN1_TERC_GNB4_SOX2_MECOM_ZMAT3_KCNMB3_ZNF639_KCNMB2	POU5F1B_LOC727677_MIR1204_MIR1208_MYC_MIR1205_PVT1	IFNA6_KLHL9_IFNE_CDKN2B_IFNA13_DMRTA1_MIR31_IFNA2_C9orf53_IFNA8_IFNA22P_MTAP_IFNA5_IFNA1_CDKN2BhyphenAS1	MGMT	APC	1067	0.474992421946044	0.0797702616464582	0.00547768425914685	2.54411922123423	0.474979455612803	0.079767804241278	4.97831720052531e-06	0	0.00547910817679298	2.54402843512141	0.00973169170553982	0.0115690042677767
CCND1	ORAOV1_ANO1	TH1L_SLMO2hyphenATP5E_CABLES2_ZNF217_C20orf151_SLMO2_TUBB1_PRIC285_MIR296_ATP5E_STX16hyphenNPEPL1_MIR298_GNAShyphenAS1_CTSZ_GNAS_NPEPL1	VHL	APC	754	0.336162473476811	0.0800270513976555	0.00698794184602569	2.45788264209949	0.336099468602668	0.0800244476490801	1.90227650048194e-05	0	0.00698925812895257	2.45781499795851	0.0121001899368134	0.0143699912512027
EGFR	FLJ42969_YWHAZ	CCND1	TH1L_SLMO2hyphenATP5E_CABLES2_ZNF217_C20orf151_SLMO2_TUBB1_PRIC285_MIR296_ATP5E_STX16hyphenNPEPL1_MIR298_GNAShyphenAS1_CTSZ_GNAS_NPEPL1	IFNA6_KLHL9_IFNE_CDKN2B_IFNA13_DMRTA1_MIR31_IFNA2_C9orf53_IFNA8_IFNA22P_MTAP_IFNA5_IFNA1_CDKN2BhyphenAS1	737	0.331009396786905	0.0812728937728938	0.0101404173990661	2.32111135331087	0.302697334512451	0.080894194044562	0.00825650240364144	0	0.00969320628188919	2.33801610779546	0.0161161318036264	0.0199603043631042
MFN1_TERC_GNB4_SOX2_MECOM_ZMAT3_KCNMB3_ZNF639_KCNMB2	POU5F1B_LOC727677_MIR1204_MIR1208_MYC_MIR1205_PVT1	KRAS	IFNA6_KLHL9_IFNE_CDKN2B_IFNA13_DMRTA1_MIR31_IFNA2_C9orf53_IFNA8_IFNA22P_MTAP_IFNA5_IFNA1_CDKN2BhyphenAS1	APC	1092	0.490451652015762	0.0812731767614339	0.000388487508871438	3.36086958895095	0.489582002202982	0.0811031301384744	0.000341340335047215	0	0.000381672794752319	3.36575469698992	0.000883263055423441	0.00106303838978802
EGFR	FLJ42969_YWHAZ	ORAOV1_ANO1	TH1L_SLMO2hyphenATP5E_CABLES2_ZNF217_C20orf151_SLMO2_TUBB1_PRIC285_MIR296_ATP5E_STX16hyphenNPEPL1_MIR298_GNAShyphenAS1_CTSZ_GNAS_NPEPL1	IFNA6_KLHL9_IFNE_CDKN2B_IFNA13_DMRTA1_MIR31_IFNA2_C9orf53_IFNA8_IFNA22P_MTAP_IFNA5_IFNA1_CDKN2BhyphenAS1	730	0.328887541679297	0.0817972350230415	0.00796648920889953	2.41044717565635	0.306701977089599	0.0815247713620636	0.00648309670821654	0	0.00766983935836985	2.42425858086613	0.0131127453256656	0.0161291973638311
MFN1_TERC_GNB4_SOX2_MECOM_ZMAT3_KCNMB3_ZNF639_KCNMB2	POU5F1B_LOC727677_MIR1204_MIR1208_MYC_MIR1205_PVT1	KRAS	IFNA6_KLHL9_IFNE_CDKN2B_IFNA13_DMRTA1_MIR31_IFNA2_C9orf53_IFNA8_IFNA22P_MTAP_IFNA5_IFNA1_CDKN2BhyphenAS1	MGMT	1059	0.479236132161261	0.0825426944971537	0.0223882237353727	2.00674851423102	0.479195047719852	0.0825352282565793	1.58071831084447e-05	0	0.0223878875372028	2.00675482596328	0.0341046025863245	0.0403223486206756
ARNT_APH1A_MCL1_ANP32E_CA14_PRPF3_ENSA_VPS45_C1orf51_GOLPH3L_PLEKHO1_MRPS21_UBQLN4_SETDB1_RPRD2_C1orf54	EGFR	FLJ42969_YWHAZ	CCND1	IFNA6_KLHL9_IFNE_CDKN2B_IFNA13_DMRTA1_MIR31_IFNA2_C9orf53_IFNA8_IFNA22P_MTAP_IFNA5_IFNA1_CDKN2BhyphenAS1	716	0.328887541679297	0.0850230414746544	0.00120978810267836	3.03322188761642	0.325524403099965	0.084980828835149	0.000999574562207746	0	0.00120600172642482	3.03416765783587	0.00248081436216517	0.00290773631696378
EGFR	CCND1	ORAOV1_ANO1	VHL	PTEN	689	0.316459533191876	0.0850095785440613	3.64233240531808e-05	3.96679155935	0.316308971801752	0.0850095197481636	4.41054446906472e-05	0	3.6422254643842e-05	3.96679856012782	0.000102671787782024	0.000126222480487836
ARNT_APH1A_MCL1_ANP32E_CA14_PRPF3_ENSA_VPS45_C1orf51_GOLPH3L_PLEKHO1_MRPS21_UBQLN4_SETDB1_RPRD2_C1orf54	EGFR	FLJ42969_YWHAZ	ORAOV1_ANO1	IFNA6_KLHL9_IFNE_CDKN2B_IFNA13_DMRTA1_MIR31_IFNA2_C9orf53_IFNA8_IFNA22P_MTAP_IFNA5_IFNA1_CDKN2BhyphenAS1	709	0.326765686571688	0.0855751391465677	0.000916352350722738	3.1160833387564	0.324423856086174	0.0855546018659845	0.0006945021704224	0	0.000914700157833126	3.11661545322831	0.00194586834818538	0.00226062914854169
EGFR	CCND1	ORAOV1_ANO1	VHL	MGMT	668	0.31130645650197	0.0873904576436222	7.93355581119037e-07	4.79999307582581	0.311237238675887	0.0873914073665202	2.01380100409591e-05	0	7.934104900853e-07	4.79997921541489	3.02496949373895e-06	3.58317740483433e-06
MFN1_TERC_GNB4_SOX2_MECOM_ZMAT3_KCNMB3_ZNF639_KCNMB2	POU5F1B_LOC727677_MIR1204_MIR1208_MYC_MIR1205_PVT1	KRAS	PTEN	APC	1016	0.474083055471355	0.0875959079283887	0.000242192738286406	3.4892458224243	0.474009814478438	0.0875838189241167	2.79418993943419e-05	0	0.000242218097339597	3.48921783687081	0.000577445696093819	0.000699025389295736
ARNT_APH1A_MCL1_ANP32E_CA14_PRPF3_ENSA_VPS45_C1orf51_GOLPH3L_PLEKHO1_MRPS21_UBQLN4_SETDB1_RPRD2_C1orf54	ACTN2	EGFR	FLJ42969_YWHAZ	IFNA6_KLHL9_IFNE_CDKN2B_IFNA13_DMRTA1_MIR31_IFNA2_C9orf53_IFNA8_IFNA22P_MTAP_IFNA5_IFNA1_CDKN2BhyphenAS1	651	0.307668990603213	0.0896551724137931	0.0027455542545064	2.77671629925051	0.306443627178884	0.0896904817939022	0.000353764961775963	0	0.00274482168661849	2.77680304109488	0.00518438287316268	0.00614484679774681
ARNT_APH1A_MCL1_ANP32E_CA14_PRPF3_ENSA_VPS45_C1orf51_GOLPH3L_PLEKHO1_MRPS21_UBQLN4_SETDB1_RPRD2_C1orf54	ACTN2	TH1L_SLMO2hyphenATP5E_CABLES2_ZNF217_C20orf151_SLMO2_TUBB1_PRIC285_MIR296_ATP5E_STX16hyphenNPEPL1_MIR298_GNAShyphenAS1_CTSZ_GNAS_NPEPL1	MGMT	APC	704	0.332828129736284	0.0897085610200364	0.0157387498402182	2.15098353007846	0.332733065399746	0.0897080774279346	2.85452881614407e-05	0	0.0157420049773082	2.15090105886532	0.0249036337400834	0.0295911536337131
FLJ42969_YWHAZ	CCND1	KRAS	TH1L_SLMO2hyphenATP5E_CABLES2_ZNF217_C20orf151_SLMO2_TUBB1_PRIC285_MIR296_ATP5E_STX16hyphenNPEPL1_MIR298_GNAShyphenAS1_CTSZ_GNAS_NPEPL1	APC	781	0.369505910882085	0.0898277276456111	0.0339428303878377	1.82576504440634	0.369363509086753	0.0898210152535944	4.52398240128644e-05	0	0.0339552503703199	1.82560023268411	0.0495230940461373	0.0577737415747224
POU5F1B_LOC727677_MIR1204_MIR1208_MYC_MIR1205_PVT1	IFNA6_KLHL9_IFNE_CDKN2B_IFNA13_DMRTA1_MIR31_IFNA2_C9orf53_IFNA8_IFNA22P_MTAP_IFNA5_IFNA1_CDKN2BhyphenAS1	CDKN2A	PTEN	APC	942	0.476508032737193	0.100190839694656	0.048345813977019	1.66110864786982	0.354068504939987	0.0900387055595831	0.0411398976859997	0	0.0231179609290774	1.99323315777148	0.0350608189736192	0.0783522458381499
CCND1	ORAOV1_ANO1	TH1L_SLMO2hyphenATP5E_CABLES2_ZNF217_C20orf151_SLMO2_TUBB1_PRIC285_MIR296_ATP5E_STX16hyphenNPEPL1_MIR298_GNAShyphenAS1_CTSZ_GNAS_NPEPL1	PTEN	APC	728	0.349802970597151	0.0922876949740035	0.00155704453786731	2.95624570218499	0.349588848663532	0.0922841614296408	6.59328226930495e-05	0	0.00155713421942205	2.95622793920636	0.00310068877995379	0.00364849090686126
ARNT_APH1A_MCL1_ANP32E_CA14_PRPF3_ENSA_VPS45_C1orf51_GOLPH3L_PLEKHO1_MRPS21_UBQLN4_SETDB1_RPRD2_C1orf54	MFN1_TERC_GNB4_SOX2_MECOM_ZMAT3_KCNMB3_ZNF639_KCNMB2	EGFR	FLJ42969_YWHAZ	IFNA6_KLHL9_IFNE_CDKN2B_IFNA13_DMRTA1_MIR31_IFNA2_C9orf53_IFNA8_IFNA22P_MTAP_IFNA5_IFNA1_CDKN2BhyphenAS1	732	0.354349802970597	0.0934559452523525	0.032742060034809	1.84193867888586	0.331055132767137	0.0933775471553891	0.00706370139151036	0	0.0316789881776331	1.85667099617637	0.0465002290750257	0.0560240910670545
MFN1_TERC_GNB4_SOX2_MECOM_ZMAT3_KCNMB3_ZNF639_KCNMB2	EGFR	FLJ42969_YWHAZ	CCND1	IFNA6_KLHL9_IFNE_CDKN2B_IFNA13_DMRTA1_MIR31_IFNA2_C9orf53_IFNA8_IFNA22P_MTAP_IFNA5_IFNA1_CDKN2BhyphenAS1	733	0.355562291603516	0.0937766410912191	0.0189566683757366	2.07579044201346	0.355015316802747	0.0937668056902657	0.000169801499260181	0	0.0189579003047655	2.07576381449704	0.0294693533481794	0.0349067683800526
MFN1_TERC_GNB4_SOX2_MECOM_ZMAT3_KCNMB3_ZNF639_KCNMB2	EGFR	FLJ42969_YWHAZ	ORAOV1_ANO1	IFNA6_KLHL9_IFNE_CDKN2B_IFNA13_DMRTA1_MIR31_IFNA2_C9orf53_IFNA8_IFNA22P_MTAP_IFNA5_IFNA1_CDKN2BhyphenAS1	726	0.353440436495908	0.0943396226415094	0.0169206879779278	2.12195668073547	0.353027988528108	0.0943338927189938	0.000127649619812993	0	0.0169227757286207	2.12190696491876	0.0266077307745337	0.0316109216314924
ARNT_APH1A_MCL1_ANP32E_CA14_PRPF3_ENSA_VPS45_C1orf51_GOLPH3L_PLEKHO1_MRPS21_UBQLN4_SETDB1_RPRD2_C1orf54	KRAS	TH1L_SLMO2hyphenATP5E_CABLES2_ZNF217_C20orf151_SLMO2_TUBB1_PRIC285_MIR296_ATP5E_STX16hyphenNPEPL1_MIR298_GNAShyphenAS1_CTSZ_GNAS_NPEPL1	OR4F21_ZNF596_CSMD1_RPL23AP53_FBXO25_C8orf42	APC	712	0.348893604122461	0.0953518679409209	0.0261325675895381	1.94094346472457	0.348842220807215	0.0953515050278415	1.5822486977609e-05	0	0.0261377782483009	1.94085756400332	0.0390357080670482	0.0460965033446359
POU5F1B_LOC727677_MIR1204_MIR1208_MYC_MIR1205_PVT1	FLJ42969_YWHAZ	PTEN	MGMT	APC	837	0.413155501667172	0.0964783565663976	0.000326815465078956	3.40832459209601	0.413143504084388	0.0964773919697315	4.11564218831438e-06	0	0.000326858076927783	3.40828901887089	0.000763287895552948	0.000912507854262574
CCND1	ORAOV1_ANO1	VHL	MGMT	APC	692	0.341921794483177	0.0966312056737589	5.68131553801976e-07	4.86644015157788	0.341920452120386	0.0966311961970404	4.14099443831005e-07	0	5.68156762192906e-07	4.86643137836394	2.21969989792095e-06	2.61773619520866e-06
POU5F1B_LOC727677_MIR1204_MIR1208_MYC_MIR1205_PVT1	FLJ42969_YWHAZ	KRAS	PTEN	MGMT	851	0.420733555622916	0.0967219020172911	0.00287197589504073	2.76205092880713	0.420707010454922	0.0967196170707015	9.20639780194106e-06	0	0.00287245302796002	2.76199669165559	0.00539076801137702	0.0063804437451986
ARNT_APH1A_MCL1_ANP32E_CA14_PRPF3_ENSA_VPS45_C1orf51_GOLPH3L_PLEKHO1_MRPS21_UBQLN4_SETDB1_RPRD2_C1orf54	MFN1_TERC_GNB4_SOX2_MECOM_ZMAT3_KCNMB3_ZNF639_KCNMB2	POU5F1B_LOC727677_MIR1204_MIR1208_MYC_MIR1205_PVT1	KRAS	APC	856	0.433767808426796	0.100454227812718	0.0503190232973174	1.64176822447429	0.313802680824783	0.0973156725628405	0.0377096782732583	0	0.0299697181900632	1.88123884070156	0.0443715928534437	0.080975405541102
ARNT_APH1A_MCL1_ANP32E_CA14_PRPF3_ENSA_VPS45_C1orf51_GOLPH3L_PLEKHO1_MRPS21_UBQLN4_SETDB1_RPRD2_C1orf54	MFN1_TERC_GNB4_SOX2_MECOM_ZMAT3_KCNMB3_ZNF639_KCNMB2	KRAS	TH1L_SLMO2hyphenATP5E_CABLES2_ZNF217_C20orf151_SLMO2_TUBB1_PRIC285_MIR296_ATP5E_STX16hyphenNPEPL1_MIR298_GNAShyphenAS1_CTSZ_GNAS_NPEPL1	APC	780	0.390421339799939	0.0986024844720497	0.0265419519567356	1.93423774230011	0.372789517594839	0.0979998069045745	0.00568717610413759	0	0.026208475853108	1.93969348601345	0.039084483220709	0.0465880764493806
POU5F1B_LOC727677_MIR1204_MIR1208_MYC_MIR1205_PVT1	FLJ42969_YWHAZ	KRAS	IFNA6_KLHL9_IFNE_CDKN2B_IFNA13_DMRTA1_MIR31_IFNA2_C9orf53_IFNA8_IFNA22P_MTAP_IFNA5_IFNA1_CDKN2BhyphenAS1	APC	872	0.434980297059715	0.0980836236933798	0.0106497574554613	2.30263274947917	0.434373281434482	0.0980263183498489	0.000214942097671182	0	0.0106466593277065	2.30274279806985	0.017559297687349	0.0208828736364246
POU5F1B_LOC727677_MIR1204_MIR1208_MYC_MIR1205_PVT1	FLJ42969_YWHAZ	ORAOV1_ANO1	IFNA6_KLHL9_IFNE_CDKN2B_IFNA13_DMRTA1_MIR31_IFNA2_C9orf53_IFNA8_IFNA22P_MTAP_IFNA5_IFNA1_CDKN2BhyphenAS1	PTEN	782	0.391330706274629	0.09856700232378	0.0171501220014866	2.11652426154548	0.316242897765779	0.0984294369161143	0.0230008493565302	0	0.0131909344244827	2.22054390422336	0.0212940850293103	0.0319813981062205
FLJ42969_YWHAZ	KRAS	TH1L_SLMO2hyphenATP5E_CABLES2_ZNF217_C20orf151_SLMO2_TUBB1_PRIC285_MIR296_ATP5E_STX16hyphenNPEPL1_MIR298_GNAShyphenAS1_CTSZ_GNAS_NPEPL1	OR4F21_ZNF596_CSMD1_RPL23AP53_FBXO25_C8orf42	APC	697	0.348590481964232	0.0984782608695652	0.00728278034538743	2.44300437541599	0.348415869220804	0.0984790432315267	5.3674461011402e-05	0	0.00728519337516798	2.44288481631623	0.0125385865879147	0.0149064876591346
POU5F1B_LOC727677_MIR1204_MIR1208_MYC_MIR1205_PVT1	FLJ42969_YWHAZ	CCND1	IFNA6_KLHL9_IFNE_CDKN2B_IFNA13_DMRTA1_MIR31_IFNA2_C9orf53_IFNA8_IFNA22P_MTAP_IFNA5_IFNA1_CDKN2BhyphenAS1	PTEN	781	0.392240072749318	0.0991112828438949	0.00927194405800702	2.35457526082614	0.325502562658667	0.0986828472544651	0.0206231553726576	0	0.00720986148096536	2.44663388737142	0.0124297528048522	0.0183802201451511
POU5F1B_LOC727677_MIR1204_MIR1208_MYC_MIR1205_PVT1	FLJ42969_YWHAZ	KRAS	IFNA6_KLHL9_IFNE_CDKN2B_IFNA13_DMRTA1_MIR31_IFNA2_C9orf53_IFNA8_IFNA22P_MTAP_IFNA5_IFNA1_CDKN2BhyphenAS1	MGMT	849	0.425280387996363	0.0987170349251604	0.00254464495097173	2.80132713544119	0.425260090449746	0.0987152842943205	7.10042300287458e-06	0	0.00254498593566088	2.8012838992834	0.00485152699237765	0.00573382168228827
CCND1	ORAOV1_ANO1	KRAS	VHL	APC	709	0.356168535919976	0.0991489361702128	0.00030040489801586	3.43124856971035	0.356167200332558	0.0991489133925731	4.21475455287504e-07	0	0.000300415526223952	3.43123897308241	0.000704741902271942	0.00084915002121402
ARNT_APH1A_MCL1_ANP32E_CA14_PRPF3_ENSA_VPS45_C1orf51_GOLPH3L_PLEKHO1_MRPS21_UBQLN4_SETDB1_RPRD2_C1orf54	SLC6A18_SLC12A7_CLPTM1L_IRX4_TERT_SLC6A19_NKD2	KRAS	TH1L_SLMO2hyphenATP5E_CABLES2_ZNF217_C20orf151_SLMO2_TUBB1_PRIC285_MIR296_ATP5E_STX16hyphenNPEPL1_MIR298_GNAShyphenAS1_CTSZ_GNAS_NPEPL1	APC	680	0.342224916641406	0.0994242692648362	0.00876585994233803	2.37536256517324	0.342208586652539	0.0994244709319735	4.9866974446674e-06	0	0.00876685425379675	2.3753207040441	0.0147550249726063	0.0174891671665094
POU5F1B_LOC727677_MIR1204_MIR1208_MYC_MIR1205_PVT1	FLJ42969_YWHAZ	CCND1	IFNA6_KLHL9_IFNE_CDKN2B_IFNA13_DMRTA1_MIR31_IFNA2_C9orf53_IFNA8_IFNA22P_MTAP_IFNA5_IFNA1_CDKN2BhyphenAS1	MGMT	772	0.388905729008791	0.0995713172252533	0.00507522308096997	2.57066158569701	0.319614310549892	0.0996870591292067	0.0212480721519704	0	0.00375333203888839	2.67348943450029	0.00688055070465267	0.0108303047054967
POU5F1B_LOC727677_MIR1204_MIR1208_MYC_MIR1205_PVT1	FLJ42969_YWHAZ	IFNA6_KLHL9_IFNE_CDKN2B_IFNA13_DMRTA1_MIR31_IFNA2_C9orf53_IFNA8_IFNA22P_MTAP_IFNA5_IFNA1_CDKN2BhyphenAS1	MGMT	APC	825	0.41618672324947	0.0997815003641661	7.8223361375751e-05	3.78060658792137	0.416182200417044	0.0997811457130399	1.5660628609835e-06	0	7.82300726825946e-05	3.78058522985124	0.00020824196808644	0.000252353230183938
SLC6A18_SLC12A7_CLPTM1L_IRX4_TERT_SLC6A19_NKD2	FLJ42969_YWHAZ	KRAS	TH1L_SLMO2hyphenATP5E_CABLES2_ZNF217_C20orf151_SLMO2_TUBB1_PRIC285_MIR296_ATP5E_STX16hyphenNPEPL1_MIR298_GNAShyphenAS1_CTSZ_GNAS_NPEPL1	APC	681	0.344346771749015	0.100132042253521	0.00636211413824728	2.49139580376467	0.344318335002687	0.10013241173128	8.70287228191266e-06	0	0.00636307520919788	2.49134214251304	0.0111666264345872	0.0132329398320832
POU5F1B_LOC727677_MIR1204_MIR1208_MYC_MIR1205_PVT1	FLJ42969_YWHAZ	ORAOV1_ANO1	IFNA6_KLHL9_IFNE_CDKN2B_IFNA13_DMRTA1_MIR31_IFNA2_C9orf53_IFNA8_IFNA22P_MTAP_IFNA5_IFNA1_CDKN2BhyphenAS1	MGMT	765	0.386783873901182	0.100117554858934	0.00545147340013341	2.54579412991591	0.318756722073613	0.100492407107201	0.0208191754993096	0	0.00414884946245875	2.63971003262525	0.00757856501809132	0.0115254916021339
EGFR	POU5F1B_LOC727677_MIR1204_MIR1208_MYC_MIR1205_PVT1	FLJ42969_YWHAZ	IFNA6_KLHL9_IFNE_CDKN2B_IFNA13_DMRTA1_MIR31_IFNA2_C9orf53_IFNA8_IFNA22P_MTAP_IFNA5_IFNA1_CDKN2BhyphenAS1	PTEN	740	0.378296453470749	0.101762820512821	0.0187591103662945	2.08007972712592	0.378228171986488	0.10176130298061	2.20177927544886e-05	0	0.0187620479783266	2.08001566618962	0.0292312423013352	0.0346050016182542
SLC6A18_SLC12A7_CLPTM1L_IRX4_TERT_SLC6A19_NKD2	POU5F1B_LOC727677_MIR1204_MIR1208_MYC_MIR1205_PVT1	FLJ42969_YWHAZ	IFNA6_KLHL9_IFNE_CDKN2B_IFNA13_DMRTA1_MIR31_IFNA2_C9orf53_IFNA8_IFNA22P_MTAP_IFNA5_IFNA1_CDKN2BhyphenAS1	MGMT	722	0.371324643831464	0.10265306122449	0.0307390947921204	1.87004053161131	0.370843686012931	0.102648444868115	0.0001530733932327	0	0.0307532280571728	1.86983700326924	0.0454007784895762	0.0529495723368042
EGFR	CCND1	ORAOV1_ANO1	PTEN	MGMT	626	0.322521976356472	0.102913533834586	6.54564883073583e-07	4.83836286079111	0.321380226257759	0.102975927728246	0.00033688210427711	0	6.51325130163194e-07	4.83934914356745	2.51592695955895e-06	2.98255173994726e-06
POU5F1B_LOC727677_MIR1204_MIR1208_MYC_MIR1205_PVT1	FLJ42969_YWHAZ	CCND1	MGMT	APC	744	0.384055774477114	0.103196527229676	0.000149995166490724	3.61530835447542	0.383047820798013	0.103173795712609	0.000327179739892601	0	0.000149939802777554	3.61540398650034	0.000375306083688031	0.000453294216380056
POU5F1B_LOC727677_MIR1204_MIR1208_MYC_MIR1205_PVT1	FLJ42969_YWHAZ	ORAOV1_ANO1	MGMT	APC	739	0.382237041527736	0.103489294210944	0.000199200849168468	3.541140280604	0.381293485128858	0.103470798923335	0.000305399859231343	0	0.0001991777337923	3.54117089813458	0.000482108648931892	0.000587313837935727
EGFR	POU5F1B_LOC727677_MIR1204_MIR1208_MYC_MIR1205_PVT1	FLJ42969_YWHAZ	MGMT	APC	719	0.372537132464383	0.103742880390561	0.000888942811375415	3.12502729457581	0.372534179307996	0.103742827090109	9.51973241799976e-07	0	0.000888994700915413	3.12501012444229	0.00190300428164706	0.00219564600646211
ARNT_APH1A_MCL1_ANP32E_CA14_PRPF3_ENSA_VPS45_C1orf51_GOLPH3L_PLEKHO1_MRPS21_UBQLN4_SETDB1_RPRD2_C1orf54	FLJ42969_YWHAZ	KRAS	TH1L_SLMO2hyphenATP5E_CABLES2_ZNF217_C20orf151_SLMO2_TUBB1_PRIC285_MIR296_ATP5E_STX16hyphenNPEPL1_MIR298_GNAShyphenAS1_CTSZ_GNAS_NPEPL1	APC	684	0.353743558654138	0.103470437017995	0.000111009782941207	3.69254668718428	0.335205720871645	0.103979950765295	0.00564088932213216	0	0.000110141138775499	3.69454338937676	0.000285422497079004	0.000345121185997247
SLC6A18_SLC12A7_CLPTM1L_IRX4_TERT_SLC6A19_NKD2	EGFR	POU5F1B_LOC727677_MIR1204_MIR1208_MYC_MIR1205_PVT1	FLJ42969_YWHAZ	MGMT	640	0.331312518945135	0.103613906678865	0.00647757957102768	2.48499956918354	0.317675458722323	0.104365090567966	0.00402981626778518	0	0.00641699309261379	2.48834307436	0.0112395319450358	0.0134594803017815
CCND1	ORAOV1_ANO1	KRAS	PTEN	MGMT	702	0.366474689299788	0.104838709677419	5.2569048108797e-05	3.87841766914747	0.36645518179073	0.104838696241831	6.18494978988973e-06	0	5.25730416162107e-05	3.8783991856347	0.000143858322931176	0.00017797264227937
ACTN2	POU5F1B_LOC727677_MIR1204_MIR1208_MYC_MIR1205_PVT1	FLJ42969_YWHAZ	MGMT	APC	697	0.365565322825099	0.105514096185738	0.00778140422164009	2.41901009170916	0.365540828376136	0.105514168454868	7.75121011220139e-06	0	0.00778251974769384	2.41895794784759	0.0132722639680588	0.0158011716160775
ARNT_APH1A_MCL1_ANP32E_CA14_PRPF3_ENSA_VPS45_C1orf51_GOLPH3L_PLEKHO1_MRPS21_UBQLN4_SETDB1_RPRD2_C1orf54	ACTN2	MFN1_TERC_GNB4_SOX2_MECOM_ZMAT3_KCNMB3_ZNF639_KCNMB2	EGFR	IFNA6_KLHL9_IFNE_CDKN2B_IFNA13_DMRTA1_MIR31_IFNA2_C9orf53_IFNA8_IFNA22P_MTAP_IFNA5_IFNA1_CDKN2BhyphenAS1	617	0.32464383146408	0.105975723622782	0.00223482925743557	2.84296067356732	0.324622091724311	0.105976986372504	6.46035945455302e-06	0	0.0022350329053421	2.84293163144641	0.00430458539876103	0.00509719658604894
POU5F1B_LOC727677_MIR1204_MIR1208_MYC_MIR1205_PVT1	FLJ42969_YWHAZ	TH1L_SLMO2hyphenATP5E_CABLES2_ZNF217_C20orf151_SLMO2_TUBB1_PRIC285_MIR296_ATP5E_STX16hyphenNPEPL1_MIR298_GNAShyphenAS1_CTSZ_GNAS_NPEPL1	IFNA6_KLHL9_IFNE_CDKN2B_IFNA13_DMRTA1_MIR31_IFNA2_C9orf53_IFNA8_IFNA22P_MTAP_IFNA5_IFNA1_CDKN2BhyphenAS1	MGMT	728	0.380115186420127	0.104864433811802	0.000836044600965535	3.14302961784945	0.320917668043791	0.106361063865113	0.0180751339476085	0	0.000657996248414339	3.21246921864838	0.00144309742848609	0.00207998989707527
MFN1_TERC_GNB4_SOX2_MECOM_ZMAT3_KCNMB3_ZNF639_KCNMB2	POU5F1B_LOC727677_MIR1204_MIR1208_MYC_MIR1205_PVT1	KRAS	TH1L_SLMO2hyphenATP5E_CABLES2_ZNF217_C20orf151_SLMO2_TUBB1_PRIC285_MIR296_ATP5E_STX16hyphenNPEPL1_MIR298_GNAShyphenAS1_CTSZ_GNAS_NPEPL1	APC	807	0.425280387996363	0.106200997861725	0.00940335411422288	2.34934033094001	0.312490627030634	0.1064768672536	0.0352094385143681	0	0.00497078427111586	2.57785506841362	0.00893697434570699	0.0185985492827026
EGFR	POU5F1B_LOC727677_MIR1204_MIR1208_MYC_MIR1205_PVT1	FLJ42969_YWHAZ	IFNA6_KLHL9_IFNE_CDKN2B_IFNA13_DMRTA1_MIR31_IFNA2_C9orf53_IFNA8_IFNA22P_MTAP_IFNA5_IFNA1_CDKN2BhyphenAS1	MGMT	699	0.370112155198545	0.106879606879607	0.00145515227751403	2.97705641140608	0.369944781681794	0.106880253266923	5.32150717048039e-05	0	0.00145538282031399	2.97700784267528	0.00293216832916201	0.00344508978144163
MFN1_TERC_GNB4_SOX2_MECOM_ZMAT3_KCNMB3_ZNF639_KCNMB2	POU5F1B_LOC727677_MIR1204_MIR1208_MYC_MIR1205_PVT1	FLJ42969_YWHAZ	IFNA6_KLHL9_IFNE_CDKN2B_IFNA13_DMRTA1_MIR31_IFNA2_C9orf53_IFNA8_IFNA22P_MTAP_IFNA5_IFNA1_CDKN2BhyphenAS1	MGMT	784	0.413761745983631	0.106410256410256	0.00011510900064271	3.68331763369788	0.313248438164296	0.107714232259325	0.0311222918359326	0	3.86499235054405e-05	3.95262091270253	0.000108416022069752	0.000356248488434893
MFN1_TERC_GNB4_SOX2_MECOM_ZMAT3_KCNMB3_ZNF639_KCNMB2	POU5F1B_LOC727677_MIR1204_MIR1208_MYC_MIR1205_PVT1	FLJ42969_YWHAZ	MGMT	APC	768	0.410730524401334	0.10830258302583	2.53665708220829e-05	4.05222360671468	0.347868782070922	0.108138404947674	0.0200642789587807	0	1.45128701902753e-05	4.18097842768544	4.41182666287215e-05	9.00316114669782e-05
CCND1	ORAOV1_ANO1	KRAS	OR4F21_ZNF596_CSMD1_RPL23AP53_FBXO25_C8orf42	MGMT	623	0.331312518945135	0.107502287282708	5.44266418169848e-05	3.86995983869017	0.31932702247929	0.108308809474146	0.00354646071757145	0	5.23611461680229e-05	3.87938175536595	0.000143469540500383	0.000183656402190318
ARNT_APH1A_MCL1_ANP32E_CA14_PRPF3_ENSA_VPS45_C1orf51_GOLPH3L_PLEKHO1_MRPS21_UBQLN4_SETDB1_RPRD2_C1orf54	POU5F1B_LOC727677_MIR1204_MIR1208_MYC_MIR1205_PVT1	FLJ42969_YWHAZ	MGMT	APC	707	0.377387086996059	0.108032128514056	1.51073636941446e-05	4.17184189019537	0.355701901138038	0.108321205675406	0.00682482359200082	0	1.41474507204808e-05	4.18677263127511	4.31350314993888e-05	5.57372215286663e-05
MFN1_TERC_GNB4_SOX2_MECOM_ZMAT3_KCNMB3_ZNF639_KCNMB2	CCND1	ORAOV1_ANO1	MGMT	APC	699	0.368596544407396	0.106291118421053	0.000215397244336502	3.52046275548779	0.315220868684879	0.108559333474688	0.0160973606901593	0	0.000160258213205311	3.59812755390666	0.000397262518862381	0.000629646283231169
CCND1	ORAOV1_ANO1	KRAS	TH1L_SLMO2hyphenATP5E_CABLES2_ZNF217_C20orf151_SLMO2_TUBB1_PRIC285_MIR296_ATP5E_STX16hyphenNPEPL1_MIR298_GNAShyphenAS1_CTSZ_GNAS_NPEPL1	MGMT	641	0.340103061533798	0.107174688057041	1.389171872479e-05	4.19091284705861	0.313445571918451	0.108920753191872	0.00788931945871279	0	1.23549045910609e-05	4.21743401680397	3.81221155174627e-05	5.15297508654214e-05
ARNT_APH1A_MCL1_ANP32E_CA14_PRPF3_ENSA_VPS45_C1orf51_GOLPH3L_PLEKHO1_MRPS21_UBQLN4_SETDB1_RPRD2_C1orf54	CCND1	ORAOV1_ANO1	MGMT	APC	614	0.331615641103365	0.109689213893967	3.31146909893221e-09	5.80021643309974	0.331601233518781	0.109690076888295	4.33003342464248e-06	0	3.31186433832897e-09	5.80019641812245	1.85953038668471e-08	2.01820369341626e-08
EGFR	CCND1	ORAOV1_ANO1	KRAS	MGMT	610	0.329796908153986	0.109834558823529	4.99716843982423e-06	4.41729589890336	0.329786371792556	0.109835214108286	3.16020881021626e-06	0	4.99754505578487e-06	4.41727960371684	1.64961702840575e-05	2.00569944215601e-05
FLJ42969_YWHAZ	TH1L_SLMO2hyphenATP5E_CABLES2_ZNF217_C20orf151_SLMO2_TUBB1_PRIC285_MIR296_ATP5E_STX16hyphenNPEPL1_MIR298_GNAShyphenAS1_CTSZ_GNAS_NPEPL1	VHL	IFNA6_KLHL9_IFNE_CDKN2B_IFNA13_DMRTA1_MIR31_IFNA2_C9orf53_IFNA8_IFNA22P_MTAP_IFNA5_IFNA1_CDKN2BhyphenAS1	CDKN2A	683	0.369505910882085	0.109926168990976	0.0052585157014805	2.55834956169933	0.369504085120998	0.109926171885991	5.87346519261725e-07	0	0.00525879688008413	2.55833096980347	0.00936763090692179	0.0111634811637835
SLC6A18_SLC12A7_CLPTM1L_IRX4_TERT_SLC6A19_NKD2	CCND1	ORAOV1_ANO1	KRAS	MGMT	607	0.327068808729918	0.109360518999073	5.75361799926011e-05	3.8563931555701	0.317383546084275	0.110114504319055	0.00285390732323233	0	5.66056462848463e-05	3.86037899780762	0.000154072322007098	0.00019224990515323
POU5F1B_LOC727677_MIR1204_MIR1208_MYC_MIR1205_PVT1	FLJ42969_YWHAZ	OR4F21_ZNF596_CSMD1_RPL23AP53_FBXO25_C8orf42	MGMT	APC	674	0.365262200666869	0.110165975103734	9.80076871772706e-05	3.72409723270502	0.365229241746788	0.110166570511318	1.04190193415065e-05	0	9.80256280909142e-05	3.72405104881032	0.000255962726463569	0.000308904596854741
MFN1_TERC_GNB4_SOX2_MECOM_ZMAT3_KCNMB3_ZNF639_KCNMB2	POU5F1B_LOC727677_MIR1204_MIR1208_MYC_MIR1205_PVT1	FLJ42969_YWHAZ	IFNA6_KLHL9_IFNE_CDKN2B_IFNA13_DMRTA1_MIR31_IFNA2_C9orf53_IFNA8_IFNA22P_MTAP_IFNA5_IFNA1_CDKN2BhyphenAS1	PTEN	779	0.41497423461655	0.107742878013148	6.64156642763425e-05	3.82114906839661	0.305684809511731	0.110173886584715	0.0336471449364916	0	1.93232772438545e-05	4.11542565954935	5.72180615794251e-05	0.000218025862760198
ARNT_APH1A_MCL1_ANP32E_CA14_PRPF3_ENSA_VPS45_C1orf51_GOLPH3L_PLEKHO1_MRPS21_UBQLN4_SETDB1_RPRD2_C1orf54	FLJ42969_YWHAZ	VHL	IFNA6_KLHL9_IFNE_CDKN2B_IFNA13_DMRTA1_MIR31_IFNA2_C9orf53_IFNA8_IFNA22P_MTAP_IFNA5_IFNA1_CDKN2BhyphenAS1	CDKN2A	684	0.370718399515005	0.110179885527392	0.00514769913719126	2.5657466920256	0.370714230118725	0.110179907942007	1.33762213757672e-06	0	0.00514816276133379	2.56571545058602	0.00923165311914567	0.0109621986807544
ARNT_APH1A_MCL1_ANP32E_CA14_PRPF3_ENSA_VPS45_C1orf51_GOLPH3L_PLEKHO1_MRPS21_UBQLN4_SETDB1_RPRD2_C1orf54	ACTN2	KRAS	TH1L_SLMO2hyphenATP5E_CABLES2_ZNF217_C20orf151_SLMO2_TUBB1_PRIC285_MIR296_ATP5E_STX16hyphenNPEPL1_MIR298_GNAShyphenAS1_CTSZ_GNAS_NPEPL1	APC	609	0.330100030312216	0.110192837465565	0.000159967310715547	3.5986001695704	0.330090318536284	0.110193446790745	2.91483441321271e-06	0	0.000159981785605945	3.59857663388142	0.000397056243261132	0.000480603543158551
KRAS	VHL	IFNA6_KLHL9_IFNE_CDKN2B_IFNA13_DMRTA1_MIR31_IFNA2_C9orf53_IFNA8_IFNA22P_MTAP_IFNA5_IFNA1_CDKN2BhyphenAS1	CDKN2A	APC	795	0.431645953319188	0.110428370786517	0.000132978766192893	3.64638295669478	0.431644880199175	0.110428287434995	3.86286805943258e-07	0	0.000132987282152386	3.64636649313288	0.000337810710535418	0.000406653816259517
ARNT_APH1A_MCL1_ANP32E_CA14_PRPF3_ENSA_VPS45_C1orf51_GOLPH3L_PLEKHO1_MRPS21_UBQLN4_SETDB1_RPRD2_C1orf54	POU5F1B_LOC727677_MIR1204_MIR1208_MYC_MIR1205_PVT1	KRAS	TH1L_SLMO2hyphenATP5E_CABLES2_ZNF217_C20orf151_SLMO2_TUBB1_PRIC285_MIR296_ATP5E_STX16hyphenNPEPL1_MIR298_GNAShyphenAS1_CTSZ_GNAS_NPEPL1	APC	730	0.38951197332525	0.107976653696498	0.00877582092004014	2.37494338972548	0.315209560057679	0.110503574880873	0.0227057334360186	0	0.00653513248164295	2.48184899753547	0.011397302770139	0.0174920581868889
EGFR	CCND1	ORAOV1_ANO1	KRAS	APC	621	0.33767808426796	0.110637342908438	5.83146918320399e-06	4.38379527487181	0.337676331567885	0.110637423850059	5.36026966022697e-07	0	5.83171629864321e-06	4.3837860482406	1.91440527056099e-05	2.32241650610159e-05
MFN1_TERC_GNB4_SOX2_MECOM_ZMAT3_KCNMB3_ZNF639_KCNMB2	FLJ42969_YWHAZ	IFNA6_KLHL9_IFNE_CDKN2B_IFNA13_DMRTA1_MIR31_IFNA2_C9orf53_IFNA8_IFNA22P_MTAP_IFNA5_IFNA1_CDKN2BhyphenAS1	CDKN2A	APC	797	0.433767808426796	0.110761705101328	0.000641168669208936	3.21990354761005	0.433657752888199	0.110755020781598	3.89578028737273e-05	0	0.000641435408038071	3.2197843061257	0.00140827966187846	0.00163069506834698
SLC6A18_SLC12A7_CLPTM1L_IRX4_TERT_SLC6A19_NKD2	POU5F1B_LOC727677_MIR1204_MIR1208_MYC_MIR1205_PVT1	FLJ42969_YWHAZ	KRAS	MGMT	688	0.371021521673234	0.109477124183007	0.0120133681639271	2.25670144782346	0.334361726524816	0.110834419234164	0.0112671195123942	0	0.0111437810058763	2.28543110256755	0.018276512344035	0.0232243382661055
POU5F1B_LOC727677_MIR1204_MIR1208_MYC_MIR1205_PVT1	KRAS	IFNA6_KLHL9_IFNE_CDKN2B_IFNA13_DMRTA1_MIR31_IFNA2_C9orf53_IFNA8_IFNA22P_MTAP_IFNA5_IFNA1_CDKN2BhyphenAS1	CDKN2A	PTEN	832	0.465292512882692	0.114495114006515	5.60368133095679e-06	4.39246315763842	0.382411833970343	0.110908239150141	0.0284008169353578	0	1.95337733421841e-06	4.61628228211783	6.86186396892108e-06	2.23954913666364e-05
FLJ42969_YWHAZ	CCND1	IFNA6_KLHL9_IFNE_CDKN2B_IFNA13_DMRTA1_MIR31_IFNA2_C9orf53_IFNA8_IFNA22P_MTAP_IFNA5_IFNA1_CDKN2BhyphenAS1	CDKN2A	APC	737	0.401636859654441	0.110943396226415	0.00651680241237262	2.48284975291068	0.401507713891842	0.110940475993766	4.32428627427672e-05	0	0.00652061431145445	2.48264143217841	0.011394440824863	0.0135273019771977
CCND1	ORAOV1_ANO1	KRAS	IFNA6_KLHL9_IFNE_CDKN2B_IFNA13_DMRTA1_MIR31_IFNA2_C9orf53_IFNA8_IFNA22P_MTAP_IFNA5_IFNA1_CDKN2BhyphenAS1	APC	689	0.375568354046681	0.110976594027441	0.000146365323132724	3.62164942256047	0.370079634201983	0.111054733268668	0.00174884887831471	0	0.000144512282578502	3.62494355993409	0.000363937182228948	0.000444284695772153
FLJ42969_YWHAZ	ORAOV1_ANO1	IFNA6_KLHL9_IFNE_CDKN2B_IFNA13_DMRTA1_MIR31_IFNA2_C9orf53_IFNA8_IFNA22P_MTAP_IFNA5_IFNA1_CDKN2BhyphenAS1	CDKN2A	APC	732	0.399818126705062	0.111258529188779	0.00823628623079309	2.39827323524139	0.399695105833465	0.111256118119418	4.10688455347047e-05	0	0.00824077066585249	2.39807386387716	0.0139380935953308	0.0165936943179214
POU5F1B_LOC727677_MIR1204_MIR1208_MYC_MIR1205_PVT1	FLJ42969_YWHAZ	KRAS	PTEN	APC	754	0.412246135192483	0.111397058823529	2.98733880077506e-07	4.99203386474705	0.412219725185434	0.111396105512445	9.02565239072257e-06	0	2.98762156680787e-07	4.99201558816559	1.2328438393153e-06	1.45473488995089e-06
CCND1	ORAOV1_ANO1	PTEN	MGMT	APC	644	0.352227947862989	0.11144578313253	1.45423961761537e-09	5.93668205350888	0.352226383915121	0.111445826908367	4.89773426082322e-07	0	1.45429179809753e-09	5.93667617119975	8.53877041454407e-09	9.39768054779744e-09
SLC6A18_SLC12A7_CLPTM1L_IRX4_TERT_SLC6A19_NKD2	POU5F1B_LOC727677_MIR1204_MIR1208_MYC_MIR1205_PVT1	FLJ42969_YWHAZ	MGMT	APC	658	0.361018490451652	0.111880772460118	0.000119826607918982	3.67307062122218	0.360990339145703	0.111881575790752	8.84200274309481e-06	0	0.000119848387662214	3.67302419788832	0.00030709281377288	0.000369180928446039
TH1L_SLMO2hyphenATP5E_CABLES2_ZNF217_C20orf151_SLMO2_TUBB1_PRIC285_MIR296_ATP5E_STX16hyphenNPEPL1_MIR298_GNAShyphenAS1_CTSZ_GNAS_NPEPL1	IFNA6_KLHL9_IFNE_CDKN2B_IFNA13_DMRTA1_MIR31_IFNA2_C9orf53_IFNA8_IFNA22P_MTAP_IFNA5_IFNA1_CDKN2BhyphenAS1	CDKN2A	PTEN	APC	760	0.417096089724159	0.111918604651163	0.000477096504263419	3.30369582750936	0.417068806836217	0.111917505025979	9.40153078421799e-06	0	0.000477213753362182	3.30362693322419	0.00108361797034175	0.00127329002111861
FLJ42969_YWHAZ	KRAS	IFNA6_KLHL9_IFNE_CDKN2B_IFNA13_DMRTA1_MIR31_IFNA2_C9orf53_IFNA8_IFNA22P_MTAP_IFNA5_IFNA1_CDKN2BhyphenAS1	CDKN2A	PTEN	772	0.427402243103971	0.113120567375887	0.000317631959837361	3.41609366643668	0.400204599195909	0.112291208586088	0.00923787359858509	0	0.000293454271450999	3.43759327397152	0.000689198317522061	0.000892932527312964
ARNT_APH1A_MCL1_ANP32E_CA14_PRPF3_ENSA_VPS45_C1orf51_GOLPH3L_PLEKHO1_MRPS21_UBQLN4_SETDB1_RPRD2_C1orf54	TH1L_SLMO2hyphenATP5E_CABLES2_ZNF217_C20orf151_SLMO2_TUBB1_PRIC285_MIR296_ATP5E_STX16hyphenNPEPL1_MIR298_GNAShyphenAS1_CTSZ_GNAS_NPEPL1	VHL	IFNA6_KLHL9_IFNE_CDKN2B_IFNA13_DMRTA1_MIR31_IFNA2_C9orf53_IFNA8_IFNA22P_MTAP_IFNA5_IFNA1_CDKN2BhyphenAS1	CDKN2A	662	0.364352834192179	0.112312811980033	0.00317195645152946	2.72945488371254	0.364348799751461	0.112312892393348	1.28125372048674e-06	0	0.00317223797710142	2.72942562057603	0.00590363871789228	0.00702410615074681
SLC6A18_SLC12A7_CLPTM1L_IRX4_TERT_SLC6A19_NKD2	FLJ42969_YWHAZ	VHL	IFNA6_KLHL9_IFNE_CDKN2B_IFNA13_DMRTA1_MIR31_IFNA2_C9orf53_IFNA8_IFNA22P_MTAP_IFNA5_IFNA1_CDKN2BhyphenAS1	CDKN2A	639	0.354956047287057	0.113578138343296	0.0176665309184396	2.10452057421114	0.354952514092196	0.113578264533242	1.10602998400337e-06	0	0.0176676626169907	2.10449459921805	0.027651977667872	0.0327955926263716
ARNT_APH1A_MCL1_ANP32E_CA14_PRPF3_ENSA_VPS45_C1orf51_GOLPH3L_PLEKHO1_MRPS21_UBQLN4_SETDB1_RPRD2_C1orf54	MFN1_TERC_GNB4_SOX2_MECOM_ZMAT3_KCNMB3_ZNF639_KCNMB2	IFNA6_KLHL9_IFNE_CDKN2B_IFNA13_DMRTA1_MIR31_IFNA2_C9orf53_IFNA8_IFNA22P_MTAP_IFNA5_IFNA1_CDKN2BhyphenAS1	CDKN2A	APC	766	0.427099120945741	0.114088005677786	0.000652267983592525	3.21498003125385	0.413187539314887	0.113605349453449	0.00478691182104221	0	0.000641247139791523	3.21986846379169	0.00140827966187846	0.00165278755398599
ARNT_APH1A_MCL1_ANP32E_CA14_PRPF3_ENSA_VPS45_C1orf51_GOLPH3L_PLEKHO1_MRPS21_UBQLN4_SETDB1_RPRD2_C1orf54	TH1L_SLMO2hyphenATP5E_CABLES2_ZNF217_C20orf151_SLMO2_TUBB1_PRIC285_MIR296_ATP5E_STX16hyphenNPEPL1_MIR298_GNAShyphenAS1_CTSZ_GNAS_NPEPL1	IFNA6_KLHL9_IFNE_CDKN2B_IFNA13_DMRTA1_MIR31_IFNA2_C9orf53_IFNA8_IFNA22P_MTAP_IFNA5_IFNA1_CDKN2BhyphenAS1	CDKN2A	APC	704	0.392543194907548	0.114092664092664	0.00181591760725552	2.90848592775	0.392541088372459	0.114092634011474	7.03456844192454e-07	0	0.00181601178737933	2.90846971149673	0.00357804815250673	0.00421186307326196
ACTN2	CCND1	ORAOV1_ANO1	MGMT	APC	562	0.313428311609579	0.114119922630561	2.54240206665202e-09	5.84437279401695	0.313425181590694	0.114120225890412	9.19689624699706e-07	0	2.54257004339564e-09	5.84436179728955	1.43938882621985e-08	1.5736856165572e-08
FLJ42969_YWHAZ	TH1L_SLMO2hyphenATP5E_CABLES2_ZNF217_C20orf151_SLMO2_TUBB1_PRIC285_MIR296_ATP5E_STX16hyphenNPEPL1_MIR298_GNAShyphenAS1_CTSZ_GNAS_NPEPL1	IFNA6_KLHL9_IFNE_CDKN2B_IFNA13_DMRTA1_MIR31_IFNA2_C9orf53_IFNA8_IFNA22P_MTAP_IFNA5_IFNA1_CDKN2BhyphenAS1	CDKN2A	APC	707	0.394968172173386	0.114351496546431	0.000541221707305417	3.26817257571698	0.394966723984062	0.11435146861471	4.87013212063637e-07	0	0.000541246844399157	3.26815943149381	0.0012076680404346	0.00141322821920284
KRAS	VHL	IFNA6_KLHL9_IFNE_CDKN2B_IFNA13_DMRTA1_MIR31_IFNA2_C9orf53_IFNA8_IFNA22P_MTAP_IFNA5_IFNA1_CDKN2BhyphenAS1	CDKN2A	MGMT	746	0.418005456198848	0.114757070340827	0.000587327675631188	3.24496384895927	0.383762450355346	0.114429401535343	0.0113643873082865	0	0.000528581371261883	3.27485485521291	0.00118326221998167	0.00151058619952702
POU5F1B_LOC727677_MIR1204_MIR1208_MYC_MIR1205_PVT1	TH1L_SLMO2hyphenATP5E_CABLES2_ZNF217_C20orf151_SLMO2_TUBB1_PRIC285_MIR296_ATP5E_STX16hyphenNPEPL1_MIR298_GNAShyphenAS1_CTSZ_GNAS_NPEPL1	IFNA6_KLHL9_IFNE_CDKN2B_IFNA13_DMRTA1_MIR31_IFNA2_C9orf53_IFNA8_IFNA22P_MTAP_IFNA5_IFNA1_CDKN2BhyphenAS1	CDKN2A	APC	777	0.434374052743256	0.114445219818562	0.00341273507290041	2.70524172705451	0.434369136267137	0.114444928417224	1.75723032372287e-06	0	0.00341299024082342	2.70521689245275	0.00631295674607752	0.0075087479387691
KRAS	TH1L_SLMO2hyphenATP5E_CABLES2_ZNF217_C20orf151_SLMO2_TUBB1_PRIC285_MIR296_ATP5E_STX16hyphenNPEPL1_MIR298_GNAShyphenAS1_CTSZ_GNAS_NPEPL1	IFNA6_KLHL9_IFNE_CDKN2B_IFNA13_DMRTA1_MIR31_IFNA2_C9orf53_IFNA8_IFNA22P_MTAP_IFNA5_IFNA1_CDKN2BhyphenAS1	CDKN2A	PTEN	746	0.420430433464686	0.115537130497477	0.000564600832186568	3.25618495867917	0.393617658389218	0.11513483763598	0.00900264501146107	0	0.000524551700155973	3.27701622667288	0.00117680539718398	0.00146127797247279
SLC6A18_SLC12A7_CLPTM1L_IRX4_TERT_SLC6A19_NKD2	TH1L_SLMO2hyphenATP5E_CABLES2_ZNF217_C20orf151_SLMO2_TUBB1_PRIC285_MIR296_ATP5E_STX16hyphenNPEPL1_MIR298_GNAShyphenAS1_CTSZ_GNAS_NPEPL1	VHL	IFNA6_KLHL9_IFNE_CDKN2B_IFNA13_DMRTA1_MIR31_IFNA2_C9orf53_IFNA8_IFNA22P_MTAP_IFNA5_IFNA1_CDKN2BhyphenAS1	CDKN2A	621	0.349196726280691	0.115234375	0.0121932970675329	2.25098331553183	0.349193071569221	0.115234553972423	1.13351687803609e-06	0	0.0121941195058881	2.25095734686987	0.0198250914435127	0.023527911242986
ACTN2	EGFR	POU5F1B_LOC727677_MIR1204_MIR1208_MYC_MIR1205_PVT1	FLJ42969_YWHAZ	IFNA6_KLHL9_IFNE_CDKN2B_IFNA13_DMRTA1_MIR31_IFNA2_C9orf53_IFNA8_IFNA22P_MTAP_IFNA5_IFNA1_CDKN2BhyphenAS1	580	0.327675053046378	0.11586493987049	0.000111631904956666	3.69112564534574	0.3276514762609	0.115866994857893	7.0369318795101e-06	0	0.000111645698484097	3.69109422269538	0.000288957065975843	0.000346531064480285
MFN1_TERC_GNB4_SOX2_MECOM_ZMAT3_KCNMB3_ZNF639_KCNMB2	CCND1	ORAOV1_ANO1	KRAS	APC	666	0.375265231888451	0.115508885298869	5.20588655139598e-05	3.88078996037461	0.362513077262698	0.115932169475182	0.00403418869475284	0	5.03279007354474e-05	3.88900558599398	0.000138637849881159	0.000176828047324277
FLJ42969_YWHAZ	CCND1	ORAOV1_ANO1	MGMT	APC	581	0.328584419521067	0.116005535055351	2.13363771095487e-11	6.5944877443481	0.328567052032543	0.116007023746778	5.19362933389725e-06	0	2.13380424440857e-11	6.59447574232917	1.59453371718531e-10	1.68639442154318e-10
TH1L_SLMO2hyphenATP5E_CABLES2_ZNF217_C20orf151_SLMO2_TUBB1_PRIC285_MIR296_ATP5E_STX16hyphenNPEPL1_MIR298_GNAShyphenAS1_CTSZ_GNAS_NPEPL1	OR4F21_ZNF596_CSMD1_RPL23AP53_FBXO25_C8orf42	IFNA6_KLHL9_IFNE_CDKN2B_IFNA13_DMRTA1_MIR31_IFNA2_C9orf53_IFNA8_IFNA22P_MTAP_IFNA5_IFNA1_CDKN2BhyphenAS1	CDKN2A	APC	671	0.380418308578357	0.116334661354582	0.0133820037380986	2.21494255829965	0.3804146182713	0.116334701342408	1.2035171792149e-06	0	0.0133827691326356	2.21492025944619	0.0215192414456699	0.0256769539512536
POU5F1B_LOC727677_MIR1204_MIR1208_MYC_MIR1205_PVT1	FLJ42969_YWHAZ	CCND1	KRAS	APC	691	0.387693240375871	0.114933541829554	7.52548972104972e-06	4.32794096786047	0.347004966958368	0.116360794739594	0.0127826367214763	0	6.15824835314971e-06	4.37190881503982	2.01195554304017e-05	2.92895480620401e-05
POU5F1B_LOC727677_MIR1204_MIR1208_MYC_MIR1205_PVT1	FLJ42969_YWHAZ	ORAOV1_ANO1	KRAS	APC	690	0.386480751742952	0.114705882352941	1.62392047496906e-05	4.15535413498283	0.341945976504896	0.116434737842898	0.0139156500621028	0	1.31846642773548e-05	4.20274869565391	4.04395299850211e-05	5.98056734061186e-05
CCND1	TH1L_SLMO2hyphenATP5E_CABLES2_ZNF217_C20orf151_SLMO2_TUBB1_PRIC285_MIR296_ATP5E_STX16hyphenNPEPL1_MIR298_GNAShyphenAS1_CTSZ_GNAS_NPEPL1	VHL	IFNA6_KLHL9_IFNE_CDKN2B_IFNA13_DMRTA1_MIR31_IFNA2_C9orf53_IFNA8_IFNA22P_MTAP_IFNA5_IFNA1_CDKN2BhyphenAS1	CDKN2A	637	0.361624734768112	0.116512992455993	9.37270787511046e-05	3.7353501762914	0.361054430833186	0.116538692173394	0.000178717033643256	0	9.42995113014655e-05	3.73381770718477	0.000247491054565149	0.000297236337706049
FLJ42969_YWHAZ	KRAS	TH1L_SLMO2hyphenATP5E_CABLES2_ZNF217_C20orf151_SLMO2_TUBB1_PRIC285_MIR296_ATP5E_STX16hyphenNPEPL1_MIR298_GNAShyphenAS1_CTSZ_GNAS_NPEPL1	IFNA6_KLHL9_IFNE_CDKN2B_IFNA13_DMRTA1_MIR31_IFNA2_C9orf53_IFNA8_IFNA22P_MTAP_IFNA5_IFNA1_CDKN2BhyphenAS1	CDKN2A	703	0.399818126705062	0.116755117513268	0.00209266109255812	2.8638454091996	0.399813370874244	0.116755063921521	1.60024082026229e-06	0	0.00209281369413861	2.86382231027834	0.00405347044434952	0.00480493692201892
ORAOV1_ANO1	TH1L_SLMO2hyphenATP5E_CABLES2_ZNF217_C20orf151_SLMO2_TUBB1_PRIC285_MIR296_ATP5E_STX16hyphenNPEPL1_MIR298_GNAShyphenAS1_CTSZ_GNAS_NPEPL1	VHL	IFNA6_KLHL9_IFNE_CDKN2B_IFNA13_DMRTA1_MIR31_IFNA2_C9orf53_IFNA8_IFNA22P_MTAP_IFNA5_IFNA1_CDKN2BhyphenAS1	CDKN2A	630	0.359502879660503	0.117200674536256	7.2927147758084e-05	3.7980238443332	0.359130660621834	0.117219171982998	0.000116298825448017	0	7.32397133040852e-05	3.79696336566423	0.000195973451614447	0.000237504419402318
ARNT_APH1A_MCL1_ANP32E_CA14_PRPF3_ENSA_VPS45_C1orf51_GOLPH3L_PLEKHO1_MRPS21_UBQLN4_SETDB1_RPRD2_C1orf54	FLJ42969_YWHAZ	KRAS	IFNA6_KLHL9_IFNE_CDKN2B_IFNA13_DMRTA1_MIR31_IFNA2_C9orf53_IFNA8_IFNA22P_MTAP_IFNA5_IFNA1_CDKN2BhyphenAS1	CDKN2A	702	0.400727493179751	0.117246596066566	0.00169450852009234	2.93005528389062	0.4007034792873	0.117246451577634	8.04912115577057e-06	0	0.00169482233633556	2.92999774169371	0.00335535635950826	0.00394361835650029
CCND1	ORAOV1_ANO1	KRAS	PTEN	APC	635	0.362534101242801	0.117265886287625	2.2213256345438e-08	5.47228678046552	0.362532163601501	0.117265951519224	6.15998890056971e-07	0	2.22140698058482e-08	5.47228029278703	1.0973536887264e-07	1.25752732203513e-07
CCND1	OR4F21_ZNF596_CSMD1_RPL23AP53_FBXO25_C8orf42	IFNA6_KLHL9_IFNE_CDKN2B_IFNA13_DMRTA1_MIR31_IFNA2_C9orf53_IFNA8_IFNA22P_MTAP_IFNA5_IFNA1_CDKN2BhyphenAS1	CDKN2A	APC	677	0.383449530160655	0.116205533596838	0.0243282396899416	1.97158956502031	0.353420032208373	0.117308769580696	0.00946902143830915	0	0.0244955239019404	1.96866957055269	0.0369862612920555	0.0432853095782078
EGFR	POU5F1B_LOC727677_MIR1204_MIR1208_MYC_MIR1205_PVT1	FLJ42969_YWHAZ	OR4F21_ZNF596_CSMD1_RPL23AP53_FBXO25_C8orf42	IFNA6_KLHL9_IFNE_CDKN2B_IFNA13_DMRTA1_MIR31_IFNA2_C9orf53_IFNA8_IFNA22P_MTAP_IFNA5_IFNA1_CDKN2BhyphenAS1	579	0.330706274628675	0.117323556370302	4.8366659315402e-06	4.4243494820398	0.33069901024705	0.117324172287956	2.18399449177186e-06	0	4.83704693088338e-06	4.42433247508988	1.60583706671492e-05	1.94889186065002e-05
SLC6A18_SLC12A7_CLPTM1L_IRX4_TERT_SLC6A19_NKD2	CCND1	ORAOV1_ANO1	MGMT	APC	547	0.312518945134889	0.117361784675073	6.78347378268995e-11	6.42067708120029	0.312516179366505	0.117362086370561	8.1197872079817e-07	0	6.78389566743931e-11	6.42066775987753	4.77428273855746e-10	5.06910495397376e-10
SLC6A18_SLC12A7_CLPTM1L_IRX4_TERT_SLC6A19_NKD2	TH1L_SLMO2hyphenATP5E_CABLES2_ZNF217_C20orf151_SLMO2_TUBB1_PRIC285_MIR296_ATP5E_STX16hyphenNPEPL1_MIR298_GNAShyphenAS1_CTSZ_GNAS_NPEPL1	IFNA6_KLHL9_IFNE_CDKN2B_IFNA13_DMRTA1_MIR31_IFNA2_C9orf53_IFNA8_IFNA22P_MTAP_IFNA5_IFNA1_CDKN2BhyphenAS1	CDKN2A	APC	659	0.3767808426796	0.117457763475463	0.0134921383524196	2.21174518214591	0.376778822935881	0.11745779484077	6.5705810227352e-07	0	0.0134926577755518	2.2117301559684	0.0216789771139632	0.0258400226600394
ORAOV1_ANO1	OR4F21_ZNF596_CSMD1_RPL23AP53_FBXO25_C8orf42	IFNA6_KLHL9_IFNE_CDKN2B_IFNA13_DMRTA1_MIR31_IFNA2_C9orf53_IFNA8_IFNA22P_MTAP_IFNA5_IFNA1_CDKN2BhyphenAS1	CDKN2A	APC	672	0.381630797211276	0.116560762509929	0.0259959543843251	1.94320073965778	0.352715715266251	0.117705508607703	0.00910052994660635	0	0.0261727277764827	1.94028177068111	0.0390595174877792	0.046011810398889
CCND1	TH1L_SLMO2hyphenATP5E_CABLES2_ZNF217_C20orf151_SLMO2_TUBB1_PRIC285_MIR296_ATP5E_STX16hyphenNPEPL1_MIR298_GNAShyphenAS1_CTSZ_GNAS_NPEPL1	IFNA6_KLHL9_IFNE_CDKN2B_IFNA13_DMRTA1_MIR31_IFNA2_C9orf53_IFNA8_IFNA22P_MTAP_IFNA5_IFNA1_CDKN2BhyphenAS1	CDKN2A	APC	681	0.39011821764171	0.117715617715618	0.00014959187147312	3.61600574064322	0.390099860727529	0.117715763799364	6.04863024417208e-06	0	0.000149625678991461	3.61594721240127	0.00037497654917982	0.000452741231041622
ORAOV1_ANO1	TH1L_SLMO2hyphenATP5E_CABLES2_ZNF217_C20orf151_SLMO2_TUBB1_PRIC285_MIR296_ATP5E_STX16hyphenNPEPL1_MIR298_GNAShyphenAS1_CTSZ_GNAS_NPEPL1	IFNA6_KLHL9_IFNE_CDKN2B_IFNA13_DMRTA1_MIR31_IFNA2_C9orf53_IFNA8_IFNA22P_MTAP_IFNA5_IFNA1_CDKN2BhyphenAS1	CDKN2A	APC	676	0.388299484692331	0.118071818891491	0.000191462929341468	3.55157979789533	0.388281752857114	0.118072017645433	5.82558709380194e-06	0	0.000191504477311089	3.55152269869905	0.000465729823519867	0.000566124201146355
MFN1_TERC_GNB4_SOX2_MECOM_ZMAT3_KCNMB3_ZNF639_KCNMB2	POU5F1B_LOC727677_MIR1204_MIR1208_MYC_MIR1205_PVT1	IFNA6_KLHL9_IFNE_CDKN2B_IFNA13_DMRTA1_MIR31_IFNA2_C9orf53_IFNA8_IFNA22P_MTAP_IFNA5_IFNA1_CDKN2BhyphenAS1	CDKN2A	APC	807	0.464080024249773	0.118223383409536	1.08607678406258e-10	6.34864807742735	0.463589612259865	0.118186756592763	0.000183043357855453	0	1.07975073326827e-10	6.34954674731502	7.44593207002112e-10	7.97102782588786e-10
ACTN2	SLC6A18_SLC12A7_CLPTM1L_IRX4_TERT_SLC6A19_NKD2	VHL	IFNA6_KLHL9_IFNE_CDKN2B_IFNA13_DMRTA1_MIR31_IFNA2_C9orf53_IFNA8_IFNA22P_MTAP_IFNA5_IFNA1_CDKN2BhyphenAS1	CDKN2A	580	0.333737496210973	0.118301544050863	0.0259355888152744	1.94420132871827	0.333735133819338	0.118301730399602	7.16788466234248e-07	0	0.0259366997320825	1.94418289713552	0.0388483366978349	0.0459462370822318
ORAOV1_ANO1	IFNA6_KLHL9_IFNE_CDKN2B_IFNA13_DMRTA1_MIR31_IFNA2_C9orf53_IFNA8_IFNA22P_MTAP_IFNA5_IFNA1_CDKN2BhyphenAS1	CDKN2A	PTEN	APC	745	0.41588360109124	0.114249271137026	0.000373760304097304	3.37152939580177	0.305868258794445	0.119373762970427	0.0338653489128734	0	0.000158953281229279	3.60025392946254	0.00039498064440891	0.00102940107680512
FLJ42969_YWHAZ	CCND1	VHL	IFNA6_KLHL9_IFNE_CDKN2B_IFNA13_DMRTA1_MIR31_IFNA2_C9orf53_IFNA8_IFNA22P_MTAP_IFNA5_IFNA1_CDKN2BhyphenAS1	CDKN2A	625	0.362837223401031	0.119465329991646	1.26554741242124e-06	4.70560879130662	0.362800017109168	0.119467188134414	1.17139792878662e-05	0	1.26651977250258e-06	4.7054521180381	4.67059040580536e-06	5.55705113787532e-06
ARNT_APH1A_MCL1_ANP32E_CA14_PRPF3_ENSA_VPS45_C1orf51_GOLPH3L_PLEKHO1_MRPS21_UBQLN4_SETDB1_RPRD2_C1orf54	SLC6A18_SLC12A7_CLPTM1L_IRX4_TERT_SLC6A19_NKD2	VHL	IFNA6_KLHL9_IFNE_CDKN2B_IFNA13_DMRTA1_MIR31_IFNA2_C9orf53_IFNA8_IFNA22P_MTAP_IFNA5_IFNA1_CDKN2BhyphenAS1	CDKN2A	596	0.346468626856623	0.119641294838145	0.000884949816315928	3.12635133906232	0.346460975925269	0.119641827757005	2.35616862296875e-06	0	0.00088507557971762	3.12630955325848	0.00189659052796633	0.00218841380569101
CCND1	IFNA6_KLHL9_IFNE_CDKN2B_IFNA13_DMRTA1_MIR31_IFNA2_C9orf53_IFNA8_IFNA22P_MTAP_IFNA5_IFNA1_CDKN2BhyphenAS1	CDKN2A	PTEN	APC	744	0.416792967565929	0.114727272727273	0.000125414799976187	3.66141140590123	0.306820626530945	0.119869906151331	0.0339036462265702	0	5.14117086377608e-05	3.88383093630592	0.000141244734292244	0.000384667782016514
MFN1_TERC_GNB4_SOX2_MECOM_ZMAT3_KCNMB3_ZNF639_KCNMB2	SLC6A18_SLC12A7_CLPTM1L_IRX4_TERT_SLC6A19_NKD2	IFNA6_KLHL9_IFNE_CDKN2B_IFNA13_DMRTA1_MIR31_IFNA2_C9orf53_IFNA8_IFNA22P_MTAP_IFNA5_IFNA1_CDKN2BhyphenAS1	CDKN2A	APC	701	0.408305547135496	0.119896065330364	0.0113288594568529	2.27915725692043	0.395720778691733	0.11994454123919	0.00420066266643956	0	0.0112331944049496	2.28238892170003	0.0183937964160729	0.0221090277149408
MFN1_TERC_GNB4_SOX2_MECOM_ZMAT3_KCNMB3_ZNF639_KCNMB2	FLJ42969_YWHAZ	VHL	IFNA6_KLHL9_IFNE_CDKN2B_IFNA13_DMRTA1_MIR31_IFNA2_C9orf53_IFNA8_IFNA22P_MTAP_IFNA5_IFNA1_CDKN2BhyphenAS1	CDKN2A	675	0.393452561382237	0.119992295839753	3.65190830131645e-06	4.48463700271766	0.393438336006771	0.119992434052931	4.71636702000968e-06	0	3.65287687864591e-06	4.48458045334817	1.23668236995343e-05	1.50394219623353e-05
SLC6A18_SLC12A7_CLPTM1L_IRX4_TERT_SLC6A19_NKD2	VHL	OR4F21_ZNF596_CSMD1_RPL23AP53_FBXO25_C8orf42	IFNA6_KLHL9_IFNE_CDKN2B_IFNA13_DMRTA1_MIR31_IFNA2_C9orf53_IFNA8_IFNA22P_MTAP_IFNA5_IFNA1_CDKN2BhyphenAS1	CDKN2A	577	0.336465595635041	0.120045045045045	0.00530387028936175	2.55536202766394	0.336449794773268	0.120046424453641	4.78270869942577e-06	0	0.00530493246454022	2.55529233424499	0.00943048115452435	0.0112481459696991
FLJ42969_YWHAZ	ORAOV1_ANO1	VHL	IFNA6_KLHL9_IFNE_CDKN2B_IFNA13_DMRTA1_MIR31_IFNA2_C9orf53_IFNA8_IFNA22P_MTAP_IFNA5_IFNA1_CDKN2BhyphenAS1	CDKN2A	618	0.360715368293422	0.120168067226891	1.04231779229913e-06	4.7450415325969	0.360683443421535	0.120169814932133	1.0020010117154e-05	0	1.04303127124172e-06	4.74490301992675	3.91136726715645e-06	4.65644144168416e-06
CCND1	ORAOV1_ANO1	KRAS	IFNA6_KLHL9_IFNE_CDKN2B_IFNA13_DMRTA1_MIR31_IFNA2_C9orf53_IFNA8_IFNA22P_MTAP_IFNA5_IFNA1_CDKN2BhyphenAS1	MGMT	648	0.36314034555926	0.114774624373957	1.02215080284296e-05	4.25999643909053	0.301493331590107	0.12020999430361	0.0183141503475977	0	6.6823708915198e-06	4.35404637006523	2.16256254835798e-05	3.85416495383905e-05
CCND1	ORAOV1_ANO1	OR4F21_ZNF596_CSMD1_RPL23AP53_FBXO25_C8orf42	MGMT	APC	535	0.312518945134889	0.120271580989331	5.62994095787417e-13	7.11414782129714	0.312516652624267	0.120271852275679	6.73614466804622e-07	0	5.63105118089879e-13	7.11414135735425	4.9241745432966e-12	5.38117612485182e-12
POU5F1B_LOC727677_MIR1204_MIR1208_MYC_MIR1205_PVT1	KRAS	TH1L_SLMO2hyphenATP5E_CABLES2_ZNF217_C20orf151_SLMO2_TUBB1_PRIC285_MIR296_ATP5E_STX16hyphenNPEPL1_MIR298_GNAShyphenAS1_CTSZ_GNAS_NPEPL1	IFNA6_KLHL9_IFNE_CDKN2B_IFNA13_DMRTA1_MIR31_IFNA2_C9orf53_IFNA8_IFNA22P_MTAP_IFNA5_IFNA1_CDKN2BhyphenAS1	CDKN2A	743	0.434677174901485	0.120467224546722	0.000416682784651012	3.34146821746997	0.434657950187777	0.120466477682841	6.83832490081765e-06	0	0.000416742051658092	3.34142873428079	0.000954743496273555	0.00112966111142194
ARNT_APH1A_MCL1_ANP32E_CA14_PRPF3_ENSA_VPS45_C1orf51_GOLPH3L_PLEKHO1_MRPS21_UBQLN4_SETDB1_RPRD2_C1orf54	POU5F1B_LOC727677_MIR1204_MIR1208_MYC_MIR1205_PVT1	KRAS	IFNA6_KLHL9_IFNE_CDKN2B_IFNA13_DMRTA1_MIR31_IFNA2_C9orf53_IFNA8_IFNA22P_MTAP_IFNA5_IFNA1_CDKN2BhyphenAS1	CDKN2A	742	0.435586541376175	0.120911621433542	0.000538855136834049	3.26941259504362	0.424448868110995	0.120602942264281	0.00390053882344515	0	0.000527646256166747	3.27535505570671	0.00118245698628426	0.00140883881195162
ACTN2	FLJ42969_YWHAZ	IFNA6_KLHL9_IFNE_CDKN2B_IFNA13_DMRTA1_MIR31_IFNA2_C9orf53_IFNA8_IFNA22P_MTAP_IFNA5_IFNA1_CDKN2BhyphenAS1	CDKN2A	PTEN	636	0.370718399515005	0.119991823385119	0.00440497141453011	2.61934256281183	0.358680715480808	0.120627458530167	0.00378300445137855	0	0.0044432816939971	2.6163875349332	0.00808048131076464	0.00951862908187106
ARNT_APH1A_MCL1_ANP32E_CA14_PRPF3_ENSA_VPS45_C1orf51_GOLPH3L_PLEKHO1_MRPS21_UBQLN4_SETDB1_RPRD2_C1orf54	KRAS	TH1L_SLMO2hyphenATP5E_CABLES2_ZNF217_C20orf151_SLMO2_TUBB1_PRIC285_MIR296_ATP5E_STX16hyphenNPEPL1_MIR298_GNAShyphenAS1_CTSZ_GNAS_NPEPL1	IFNA6_KLHL9_IFNE_CDKN2B_IFNA13_DMRTA1_MIR31_IFNA2_C9orf53_IFNA8_IFNA22P_MTAP_IFNA5_IFNA1_CDKN2BhyphenAS1	CDKN2A	670	0.392846317065777	0.120756172839506	0.000696171439426574	3.19623369826841	0.392832472761907	0.120756347483957	4.5857135758659e-06	0	0.000696265591102474	3.1961946818367	0.00151731260839404	0.0017575335479381
ACTN2	MFN1_TERC_GNB4_SOX2_MECOM_ZMAT3_KCNMB3_ZNF639_KCNMB2	VHL	IFNA6_KLHL9_IFNE_CDKN2B_IFNA13_DMRTA1_MIR31_IFNA2_C9orf53_IFNA8_IFNA22P_MTAP_IFNA5_IFNA1_CDKN2BhyphenAS1	CDKN2A	640	0.375871476204911	0.120967741935484	0.0114381821070636	2.27549313201348	0.375853818508437	0.120968373585568	5.68449265605109e-06	0	0.0114398722977268	2.27543672180236	0.0187024165249233	0.0223011994592179
ACTN2	POU5F1B_LOC727677_MIR1204_MIR1208_MYC_MIR1205_PVT1	FLJ42969_YWHAZ	KRAS	APC	624	0.366171567141558	0.120860927152318	0.000118319671700173	3.67630202352893	0.361692726721876	0.121110740122501	0.00140769929196751	0	0.000118091679098598	3.67679427980273	0.00030349446719718	0.000365085473489272
POU5F1B_LOC727677_MIR1204_MIR1208_MYC_MIR1205_PVT1	KRAS	IFNA6_KLHL9_IFNE_CDKN2B_IFNA13_DMRTA1_MIR31_IFNA2_C9orf53_IFNA8_IFNA22P_MTAP_IFNA5_IFNA1_CDKN2BhyphenAS1	CDKN2A	APC	786	0.462564413458624	0.121231979030144	1.42275080605714e-12	6.98514963620979	0.462561878563993	0.12123177828162	9.58832890880892e-07	0	1.4228618283596e-12	6.98513912927339	1.18379799889837e-11	1.24946705403736e-11
ARNT_APH1A_MCL1_ANP32E_CA14_PRPF3_ENSA_VPS45_C1orf51_GOLPH3L_PLEKHO1_MRPS21_UBQLN4_SETDB1_RPRD2_C1orf54	KRAS	IFNA6_KLHL9_IFNE_CDKN2B_IFNA13_DMRTA1_MIR31_IFNA2_C9orf53_IFNA8_IFNA22P_MTAP_IFNA5_IFNA1_CDKN2BhyphenAS1	CDKN2A	PTEN	713	0.416489845407699	0.120269286754003	1.37247312820277e-05	4.19365560762247	0.365428857901333	0.121275356638016	0.0166366759758153	0	1.07738547744374e-05	4.24821859034977	3.35967701994975e-05	5.11875186652757e-05
SLC6A18_SLC12A7_CLPTM1L_IRX4_TERT_SLC6A19_NKD2	KRAS	TH1L_SLMO2hyphenATP5E_CABLES2_ZNF217_C20orf151_SLMO2_TUBB1_PRIC285_MIR296_ATP5E_STX16hyphenNPEPL1_MIR298_GNAShyphenAS1_CTSZ_GNAS_NPEPL1	IFNA6_KLHL9_IFNE_CDKN2B_IFNA13_DMRTA1_MIR31_IFNA2_C9orf53_IFNA8_IFNA22P_MTAP_IFNA5_IFNA1_CDKN2BhyphenAS1	CDKN2A	645	0.380115186420127	0.121411483253589	0.0192940628165319	2.06855221876707	0.380105216484004	0.121411782913269	3.23680324310217e-06	0	0.019295596896918	2.06851955423006	0.029903809670563	0.0354962391118828
MFN1_TERC_GNB4_SOX2_MECOM_ZMAT3_KCNMB3_ZNF639_KCNMB2	TH1L_SLMO2hyphenATP5E_CABLES2_ZNF217_C20orf151_SLMO2_TUBB1_PRIC285_MIR296_ATP5E_STX16hyphenNPEPL1_MIR298_GNAShyphenAS1_CTSZ_GNAS_NPEPL1	IFNA6_KLHL9_IFNE_CDKN2B_IFNA13_DMRTA1_MIR31_IFNA2_C9orf53_IFNA8_IFNA22P_MTAP_IFNA5_IFNA1_CDKN2BhyphenAS1	CDKN2A	APC	707	0.417096089724159	0.121547965116279	7.01776770362095e-07	4.82449937993893	0.417089803660036	0.12154785154708	2.17614158648655e-06	0	7.01854726115059e-07	4.82447723933844	2.70095779431919e-06	3.18355687217242e-06
MFN1_TERC_GNB4_SOX2_MECOM_ZMAT3_KCNMB3_ZNF639_KCNMB2	TH1L_SLMO2hyphenATP5E_CABLES2_ZNF217_C20orf151_SLMO2_TUBB1_PRIC285_MIR296_ATP5E_STX16hyphenNPEPL1_MIR298_GNAShyphenAS1_CTSZ_GNAS_NPEPL1	VHL	IFNA6_KLHL9_IFNE_CDKN2B_IFNA13_DMRTA1_MIR31_IFNA2_C9orf53_IFNA8_IFNA22P_MTAP_IFNA5_IFNA1_CDKN2BhyphenAS1	CDKN2A	657	0.387693240375871	0.12157935887412	6.65159157020589e-06	4.35505776666011	0.387679926952018	0.121579645069254	4.3727643653695e-06	0	6.65323276671792e-06	4.35500372500259	2.15652891728791e-05	2.62361241396797e-05
EGFR	POU5F1B_LOC727677_MIR1204_MIR1208_MYC_MIR1205_PVT1	FLJ42969_YWHAZ	CCND1	IFNA6_KLHL9_IFNE_CDKN2B_IFNA13_DMRTA1_MIR31_IFNA2_C9orf53_IFNA8_IFNA22P_MTAP_IFNA5_IFNA1_CDKN2BhyphenAS1	573	0.33798120642619	0.12152466367713	4.01104450764578e-08	5.36663111508202	0.336914549681226	0.121625558849407	0.000322100096123763	0	3.99626541858211e-08	5.36729717362097	1.87660632619432e-07	2.21577861914303e-07
MFN1_TERC_GNB4_SOX2_MECOM_ZMAT3_KCNMB3_ZNF639_KCNMB2	VHL	OR4F21_ZNF596_CSMD1_RPL23AP53_FBXO25_C8orf42	IFNA6_KLHL9_IFNE_CDKN2B_IFNA13_DMRTA1_MIR31_IFNA2_C9orf53_IFNA8_IFNA22P_MTAP_IFNA5_IFNA1_CDKN2BhyphenAS1	CDKN2A	649	0.380418308578357	0.120717131474104	0.00558178032714995	2.53753687538411	0.354887214927395	0.122043939651177	0.00804491695390129	0	0.00563790896706118	2.53403279177161	0.00997924455410054	0.0117767541809991
ACTN2	CCND1	VHL	IFNA6_KLHL9_IFNE_CDKN2B_IFNA13_DMRTA1_MIR31_IFNA2_C9orf53_IFNA8_IFNA22P_MTAP_IFNA5_IFNA1_CDKN2BhyphenAS1	CDKN2A	580	0.343740527432555	0.122134038800705	0.000204362132916081	3.53438563789576	0.343707911334213	0.122136804360275	9.96977020576205e-06	0	0.000204463495741214	3.53425458526814	0.000494320569115523	0.000600807128959294
EGFR	POU5F1B_LOC727677_MIR1204_MIR1208_MYC_MIR1205_PVT1	FLJ42969_YWHAZ	ORAOV1_ANO1	IFNA6_KLHL9_IFNE_CDKN2B_IFNA13_DMRTA1_MIR31_IFNA2_C9orf53_IFNA8_IFNA22P_MTAP_IFNA5_IFNA1_CDKN2BhyphenAS1	566	0.335859351318581	0.122292418772563	2.86619353806472e-08	5.42695407324655	0.335259636509115	0.122352182456198	0.000180624943226839	0	2.86122828763169e-08	5.42726365770439	1.3770079932279e-07	1.60055101106603e-07
CCND1	KRAS	TH1L_SLMO2hyphenATP5E_CABLES2_ZNF217_C20orf151_SLMO2_TUBB1_PRIC285_MIR296_ATP5E_STX16hyphenNPEPL1_MIR298_GNAShyphenAS1_CTSZ_GNAS_NPEPL1	IFNA6_KLHL9_IFNE_CDKN2B_IFNA13_DMRTA1_MIR31_IFNA2_C9orf53_IFNA8_IFNA22P_MTAP_IFNA5_IFNA1_CDKN2BhyphenAS1	CDKN2A	679	0.395271294331616	0.119823619631902	0.00158305604737696	2.95113235918517	0.341834703985716	0.122476308743511	0.016795009763719	0	0.00138369530700988	2.99245985483273	0.00280147177921705	0.00370521660291532
FLJ42969_YWHAZ	CCND1	KRAS	IFNA6_KLHL9_IFNE_CDKN2B_IFNA13_DMRTA1_MIR31_IFNA2_C9orf53_IFNA8_IFNA22P_MTAP_IFNA5_IFNA1_CDKN2BhyphenAS1	CDKN2A	675	0.397696271597454	0.121379573170732	0.000147785632119035	3.61915089096741	0.362535073297809	0.1226919333356	0.0112857934083498	0	0.000139274767323561	3.63447289842338	0.000352041386039259	0.000447934327440438
ORAOV1_ANO1	KRAS	TH1L_SLMO2hyphenATP5E_CABLES2_ZNF217_C20orf151_SLMO2_TUBB1_PRIC285_MIR296_ATP5E_STX16hyphenNPEPL1_MIR298_GNAShyphenAS1_CTSZ_GNAS_NPEPL1	IFNA6_KLHL9_IFNE_CDKN2B_IFNA13_DMRTA1_MIR31_IFNA2_C9orf53_IFNA8_IFNA22P_MTAP_IFNA5_IFNA1_CDKN2BhyphenAS1	CDKN2A	676	0.393755683540467	0.119899923017706	0.00233747337979784	2.82861797042997	0.340095667433984	0.122710279399801	0.0168200899904619	0	0.00203697359813504	2.87237848607306	0.00396024668322375	0.00530188498397854
KRAS	OR4F21_ZNF596_CSMD1_RPL23AP53_FBXO25_C8orf42	IFNA6_KLHL9_IFNE_CDKN2B_IFNA13_DMRTA1_MIR31_IFNA2_C9orf53_IFNA8_IFNA22P_MTAP_IFNA5_IFNA1_CDKN2BhyphenAS1	CDKN2A	PTEN	698	0.407093058502577	0.120067014147431	0.00417018662405255	2.63797092474893	0.343248403600578	0.122754645729895	0.0202345917731815	0	0.00317446266825838	2.72919445753576	0.00590363871789228	0.00903980328315189
POU5F1B_LOC727677_MIR1204_MIR1208_MYC_MIR1205_PVT1	CCND1	ORAOV1_ANO1	KRAS	APC	638	0.377690209154289	0.12199036918138	3.03185276260276e-05	4.01031788408954	0.362054101324567	0.122806389910147	0.00495149726002083	0	2.84891754933625e-05	4.02498746278527	8.18814764179859e-05	0.00010578026192103
CCND1	ORAOV1_ANO1	CDKN2A	MGMT	APC	641	0.378296453470749	0.121594551282051	0.00178537457674433	2.91378571627742	0.356108886296811	0.122815710004762	0.00699038208223686	0	0.00166945639526928	2.93468051284718	0.00331151823578993	0.00414570028837243
FLJ42969_YWHAZ	KRAS	IFNA6_KLHL9_IFNE_CDKN2B_IFNA13_DMRTA1_MIR31_IFNA2_C9orf53_IFNA8_IFNA22P_MTAP_IFNA5_IFNA1_CDKN2BhyphenAS1	CDKN2A	APC	708	0.421946044255835	0.122844827586207	1.3803735932072e-11	6.65879848597112	0.421945167989943	0.122844797735721	3.1052686313301e-07	0	1.38047351327941e-11	6.6587884032526	1.05069372955155e-10	1.1167983204885e-10
ACTN2	ORAOV1_ANO1	VHL	IFNA6_KLHL9_IFNE_CDKN2B_IFNA13_DMRTA1_MIR31_IFNA2_C9orf53_IFNA8_IFNA22P_MTAP_IFNA5_IFNA1_CDKN2BhyphenAS1	CDKN2A	573	0.341618672324947	0.122892635314996	0.000137135059438243	3.63846290895512	0.341590915397561	0.122895135479062	8.45905122705813e-06	0	0.000137197450297166	3.63834574256779	0.000347217685173246	0.000417500069845318
FLJ42969_YWHAZ	ORAOV1_ANO1	KRAS	IFNA6_KLHL9_IFNE_CDKN2B_IFNA13_DMRTA1_MIR31_IFNA2_C9orf53_IFNA8_IFNA22P_MTAP_IFNA5_IFNA1_CDKN2BhyphenAS1	CDKN2A	672	0.396180660806305	0.121461361897475	0.000247803471627561	3.48311957650563	0.359990631069778	0.122924333977833	0.0115765476112292	0	0.000233270653909101	3.49926576873209	0.000558707685062008	0.00071221836950299
ACTN2	CCND1	ORAOV1_ANO1	KRAS	APC	539	0.321612609881782	0.122997172478794	2.30834913406142e-08	5.46547462770163	0.321611005590373	0.122997350658121	4.78825309083238e-07	0	2.30844556803333e-08	5.46546721770504	1.13489369433218e-07	1.30320260178468e-07
CCND1	ORAOV1_ANO1	TH1L_SLMO2hyphenATP5E_CABLES2_ZNF217_C20orf151_SLMO2_TUBB1_PRIC285_MIR296_ATP5E_STX16hyphenNPEPL1_MIR298_GNAShyphenAS1_CTSZ_GNAS_NPEPL1	MGMT	APC	533	0.318278266141255	0.123095238095238	7.43849426498855e-15	7.68869815577427	0.318273750114485	0.123095788475232	1.33456975467237e-06	0	7.43849426498855e-15	7.68869310362069	8.39895918381949e-14	9.09887244913778e-14
ARNT_APH1A_MCL1_ANP32E_CA14_PRPF3_ENSA_VPS45_C1orf51_GOLPH3L_PLEKHO1_MRPS21_UBQLN4_SETDB1_RPRD2_C1orf54	CCND1	VHL	IFNA6_KLHL9_IFNE_CDKN2B_IFNA13_DMRTA1_MIR31_IFNA2_C9orf53_IFNA8_IFNA22P_MTAP_IFNA5_IFNA1_CDKN2BhyphenAS1	CDKN2A	608	0.358290391027584	0.121404399323181	1.71036958818149e-06	4.64379081485073	0.337264070049957	0.12312963615495	0.00642918127074409	0	2.22484891843067e-06	4.5891897625771	7.7624185524194e-06	7.3378068971043e-06
CCND1	ORAOV1_ANO1	IFNA6_KLHL9_IFNE_CDKN2B_IFNA13_DMRTA1_MIR31_IFNA2_C9orf53_IFNA8_IFNA22P_MTAP_IFNA5_IFNA1_CDKN2BhyphenAS1	MGMT	APC	582	0.347681115489542	0.123147340889276	5.01296781862948e-11	6.46655962512939	0.347674936880947	0.123147825409936	1.90765046657067e-06	0	5.01320096546465e-11	6.46655237548981	3.61478174878241e-10	3.81542550640133e-10
ACTN2	KRAS	IFNA6_KLHL9_IFNE_CDKN2B_IFNA13_DMRTA1_MIR31_IFNA2_C9orf53_IFNA8_IFNA22P_MTAP_IFNA5_IFNA1_CDKN2BhyphenAS1	CDKN2A	APC	677	0.404971203394968	0.123315868263473	6.70933086993619e-05	3.81864515691733	0.404970514401153	0.123315858880244	2.37539096889056e-07	0	6.70958361327356e-05	3.81863586267369	0.000180710279492492	0.000219548963976415
POU5F1B_LOC727677_MIR1204_MIR1208_MYC_MIR1205_PVT1	FLJ42969_YWHAZ	KRAS	OR4F21_ZNF596_CSMD1_RPL23AP53_FBXO25_C8orf42	APC	615	0.367990300090937	0.12335255354201	1.35361585573701e-06	4.6918669511748	0.36785712440715	0.123360054157404	4.22073769194408e-05	0	1.35392963696024e-06	4.69181954177097	4.91576926493515e-06	5.89339106682109e-06
ARNT_APH1A_MCL1_ANP32E_CA14_PRPF3_ENSA_VPS45_C1orf51_GOLPH3L_PLEKHO1_MRPS21_UBQLN4_SETDB1_RPRD2_C1orf54	CCND1	ORAOV1_ANO1	KRAS	APC	559	0.334949984843892	0.123529411764706	2.18901119453108e-10	6.2399173133113	0.33494724750263	0.12352967210704	8.31440227645176e-07	0	2.18913664973286e-10	6.23990833642568	1.43039127632418e-09	1.53529624735883e-09
ARNT_APH1A_MCL1_ANP32E_CA14_PRPF3_ENSA_VPS45_C1orf51_GOLPH3L_PLEKHO1_MRPS21_UBQLN4_SETDB1_RPRD2_C1orf54	ORAOV1_ANO1	VHL	IFNA6_KLHL9_IFNE_CDKN2B_IFNA13_DMRTA1_MIR31_IFNA2_C9orf53_IFNA8_IFNA22P_MTAP_IFNA5_IFNA1_CDKN2BhyphenAS1	CDKN2A	601	0.356168535919976	0.122127659574468	1.31523447732818e-06	4.69774706720065	0.33919430293095	0.123557647939376	0.00519147375614912	0	1.63486099502563e-06	4.65310590814392	5.86324492980396e-06	5.75065287427534e-06
EGFR	POU5F1B_LOC727677_MIR1204_MIR1208_MYC_MIR1205_PVT1	FLJ42969_YWHAZ	CCND1	CDKN2A	608	0.364959078508639	0.12375415282392	0.0133058901787358	2.21716555615103	0.364814710810216	0.123763066104223	4.5531832470651e-05	0	0.013307610082761	2.21711520292174	0.0214319268966096	0.0255786756943892
SLC6A18_SLC12A7_CLPTM1L_IRX4_TERT_SLC6A19_NKD2	POU5F1B_LOC727677_MIR1204_MIR1208_MYC_MIR1205_PVT1	KRAS	IFNA6_KLHL9_IFNE_CDKN2B_IFNA13_DMRTA1_MIR31_IFNA2_C9orf53_IFNA8_IFNA22P_MTAP_IFNA5_IFNA1_CDKN2BhyphenAS1	CDKN2A	699	0.420127311306456	0.123917748917749	0.0255210154508644	1.95112623647502	0.417761073275208	0.123903977752464	0.000814164849397884	0	0.0255015714223593	1.95145332944241	0.0382802989575956	0.0452693458877682
FLJ42969_YWHAZ	TH1L_SLMO2hyphenATP5E_CABLES2_ZNF217_C20orf151_SLMO2_TUBB1_PRIC285_MIR296_ATP5E_STX16hyphenNPEPL1_MIR298_GNAShyphenAS1_CTSZ_GNAS_NPEPL1	IFNA6_KLHL9_IFNE_CDKN2B_IFNA13_DMRTA1_MIR31_IFNA2_C9orf53_IFNA8_IFNA22P_MTAP_IFNA5_IFNA1_CDKN2BhyphenAS1	CDKN2A	PTEN	631	0.379205819945438	0.123900879296563	4.0255056821259e-07	4.93412682962871	0.378695598465881	0.123923347020205	0.000164439142706479	0	4.03176911079051e-07	4.93382332987059	1.62456578875971e-06	1.88867903579195e-06
ACTN2	CCND1	KRAS	IFNA6_KLHL9_IFNE_CDKN2B_IFNA13_DMRTA1_MIR31_IFNA2_C9orf53_IFNA8_IFNA22P_MTAP_IFNA5_IFNA1_CDKN2BhyphenAS1	CDKN2A	642	0.380418308578357	0.122111553784861	0.0313345268534193	1.86153222891795	0.347794696298173	0.124129827850735	0.0102133101915337	0	0.0303025851534874	1.87636504993371	0.0448321184236261	0.0538398433810842
EGFR	CCND1	ORAOV1_ANO1	MGMT	APC	514	0.309790845710821	0.12426614481409	2.22044604925031e-16	8.10454278898248	0.309790316405949	0.12426621140124	1.56493901129582e-07	0	2.22044604925031e-16	8.10453955388458	2.96299781247363e-15	3.19092072112545e-15
EGFR	POU5F1B_LOC727677_MIR1204_MIR1208_MYC_MIR1205_PVT1	FLJ42969_YWHAZ	ORAOV1_ANO1	CDKN2A	601	0.362837223401031	0.124477861319967	0.0115694863533983	2.27113225852653	0.362728692577072	0.124485091460552	3.41240858984828e-05	0	0.0115709289480785	2.27108458631696	0.0188566685077727	0.0225358241291313
ACTN2	TH1L_SLMO2hyphenATP5E_CABLES2_ZNF217_C20orf151_SLMO2_TUBB1_PRIC285_MIR296_ATP5E_STX16hyphenNPEPL1_MIR298_GNAShyphenAS1_CTSZ_GNAS_NPEPL1	IFNA6_KLHL9_IFNE_CDKN2B_IFNA13_DMRTA1_MIR31_IFNA2_C9orf53_IFNA8_IFNA22P_MTAP_IFNA5_IFNA1_CDKN2BhyphenAS1	CDKN2A	PTEN	600	0.362230979084571	0.124476987447699	0.000541944960744889	3.26779461083784	0.361828206612564	0.124504582014187	0.000126375350644512	0	0.000542656741228775	3.26742309683203	0.00120819025268162	0.00141332093189181
FLJ42969_YWHAZ	OR4F21_ZNF596_CSMD1_RPL23AP53_FBXO25_C8orf42	IFNA6_KLHL9_IFNE_CDKN2B_IFNA13_DMRTA1_MIR31_IFNA2_C9orf53_IFNA8_IFNA22P_MTAP_IFNA5_IFNA1_CDKN2BhyphenAS1	CDKN2A	PTEN	633	0.373446498939072	0.121550324675325	0.000179546912013939	3.56845404275286	0.333106466843361	0.124671207207807	0.0123967586533878	0	0.000163533646953762	3.59286082742311	0.000403435347526988	0.000533963681893842
SLC6A18_SLC12A7_CLPTM1L_IRX4_TERT_SLC6A19_NKD2	CCND1	ORAOV1_ANO1	KRAS	APC	532	0.321915732040012	0.124764595103578	1.98623439917611e-09	5.88533568821307	0.321914405504044	0.124764748129926	3.96576990464415e-07	0	1.98631322501086e-09	5.88532911931194	1.13701216640594e-08	1.2597875587367e-08
MFN1_TERC_GNB4_SOX2_MECOM_ZMAT3_KCNMB3_ZNF639_KCNMB2	FLJ42969_YWHAZ	KRAS	IFNA6_KLHL9_IFNE_CDKN2B_IFNA13_DMRTA1_MIR31_IFNA2_C9orf53_IFNA8_IFNA22P_MTAP_IFNA5_IFNA1_CDKN2BhyphenAS1	CDKN2A	703	0.424977265838133	0.124643366619116	1.2238801272435e-07	5.16165505270178	0.397045647245457	0.124810830256253	0.00944248594336626	0	1.04267378731038e-07	5.1915641091963	4.54924550514402e-07	6.27200414335509e-07
ARNT_APH1A_MCL1_ANP32E_CA14_PRPF3_ENSA_VPS45_C1orf51_GOLPH3L_PLEKHO1_MRPS21_UBQLN4_SETDB1_RPRD2_C1orf54	SLC6A18_SLC12A7_CLPTM1L_IRX4_TERT_SLC6A19_NKD2	KRAS	IFNA6_KLHL9_IFNE_CDKN2B_IFNA13_DMRTA1_MIR31_IFNA2_C9orf53_IFNA8_IFNA22P_MTAP_IFNA5_IFNA1_CDKN2BhyphenAS1	CDKN2A	624	0.377993331312519	0.124899759422614	0.00493080372269572	2.58064450377947	0.377595304830742	0.124919027556967	0.000128058764302525	0	0.00493552958370991	2.58031373336671	0.008881360152823	0.0105550017188955
POU5F1B_LOC727677_MIR1204_MIR1208_MYC_MIR1205_PVT1	CCND1	KRAS	IFNA6_KLHL9_IFNE_CDKN2B_IFNA13_DMRTA1_MIR31_IFNA2_C9orf53_IFNA8_IFNA22P_MTAP_IFNA5_IFNA1_CDKN2BhyphenAS1	CDKN2A	733	0.435283419217945	0.122388579387187	0.000330385287158452	3.40535928346151	0.343374814841173	0.124949221867072	0.0297403777543887	0	0.000194148406625683	3.54791275881489	0.000471601626023379	0.000921223561886864
FLJ42969_YWHAZ	CCND1	ORAOV1_ANO1	KRAS	APC	554	0.336162473476811	0.125112714156898	6.9178107686696e-11	6.41769163619413	0.336158352476982	0.125113127651696	1.25174522668339e-06	0	6.9182437556492e-11	6.41768203919914	4.83571119655072e-10	5.13216647278557e-10
ACTN2	MFN1_TERC_GNB4_SOX2_MECOM_ZMAT3_KCNMB3_ZNF639_KCNMB2	KRAS	IFNA6_KLHL9_IFNE_CDKN2B_IFNA13_DMRTA1_MIR31_IFNA2_C9orf53_IFNA8_IFNA22P_MTAP_IFNA5_IFNA1_CDKN2BhyphenAS1	CDKN2A	674	0.408305547135496	0.124907201187825	0.00569799884791167	2.53031557709852	0.390653752392132	0.125286827838187	0.00586326322936505	0	0.00557289198780064	2.53809463780466	0.00988118467207102	0.0120096283409831
SLC6A18_SLC12A7_CLPTM1L_IRX4_TERT_SLC6A19_NKD2	KRAS	IFNA6_KLHL9_IFNE_CDKN2B_IFNA13_DMRTA1_MIR31_IFNA2_C9orf53_IFNA8_IFNA22P_MTAP_IFNA5_IFNA1_CDKN2BhyphenAS1	CDKN2A	PTEN	672	0.401333737496211	0.123111782477341	0.00226285408316274	2.83898642889498	0.35239932207818	0.125476317388871	0.01559006964469	0	0.00194935601311985	2.88624284638909	0.00380429877204301	0.00514968454141687
POU5F1B_LOC727677_MIR1204_MIR1208_MYC_MIR1205_PVT1	ORAOV1_ANO1	KRAS	IFNA6_KLHL9_IFNE_CDKN2B_IFNA13_DMRTA1_MIR31_IFNA2_C9orf53_IFNA8_IFNA22P_MTAP_IFNA5_IFNA1_CDKN2BhyphenAS1	CDKN2A	730	0.433767808426796	0.122466806429071	0.000651684357376725	3.2152369873732	0.339363455744505	0.125491583781243	0.0304087332976287	0	0.000390659285835593	3.35932946582653	0.000902027901564206	0.00165278755398599
SLC6A18_SLC12A7_CLPTM1L_IRX4_TERT_SLC6A19_NKD2	EGFR	POU5F1B_LOC727677_MIR1204_MIR1208_MYC_MIR1205_PVT1	FLJ42969_YWHAZ	IFNA6_KLHL9_IFNE_CDKN2B_IFNA13_DMRTA1_MIR31_IFNA2_C9orf53_IFNA8_IFNA22P_MTAP_IFNA5_IFNA1_CDKN2BhyphenAS1	527	0.321006365565323	0.125590179414542	6.36343004956075e-08	5.28273618216942	0.320997818370907	0.125591274489474	2.53110895064535e-06	0	6.36401185083457e-08	5.28271943880579	2.87429546230001e-07	3.42325883556213e-07
ACTN2	FLJ42969_YWHAZ	IFNA6_KLHL9_IFNE_CDKN2B_IFNA13_DMRTA1_MIR31_IFNA2_C9orf53_IFNA8_IFNA22P_MTAP_IFNA5_IFNA1_CDKN2BhyphenAS1	CDKN2A	MGMT	623	0.366777811458018	0.121280991735537	0.00141681855581899	2.98523157737961	0.318438894867529	0.125830181677211	0.0145964563255369	0	0.0012078146320379	3.03371448728434	0.00248205906883789	0.00336986357894447
ARNT_APH1A_MCL1_ANP32E_CA14_PRPF3_ENSA_VPS45_C1orf51_GOLPH3L_PLEKHO1_MRPS21_UBQLN4_SETDB1_RPRD2_C1orf54	EGFR	POU5F1B_LOC727677_MIR1204_MIR1208_MYC_MIR1205_PVT1	FLJ42969_YWHAZ	IFNA6_KLHL9_IFNE_CDKN2B_IFNA13_DMRTA1_MIR31_IFNA2_C9orf53_IFNA8_IFNA22P_MTAP_IFNA5_IFNA1_CDKN2BhyphenAS1	566	0.335859351318581	0.122292418772563	6.29529728346512e-08	5.2847072377101	0.306967236394855	0.125992277385125	0.00847939957338709	0	5.11164637284622e-08	5.32270951850288	2.35525410228677e-07	3.39549499147528e-07
POU5F1B_LOC727677_MIR1204_MIR1208_MYC_MIR1205_PVT1	KRAS	IFNA6_KLHL9_IFNE_CDKN2B_IFNA13_DMRTA1_MIR31_IFNA2_C9orf53_IFNA8_IFNA22P_MTAP_IFNA5_IFNA1_CDKN2BhyphenAS1	CDKN2A	MGMT	737	0.448923916338284	0.12559081701553	2.25988050495118e-09	5.86395276994447	0.377592602624551	0.125992720699301	0.0240423817999005	0	6.82762624215627e-10	6.05949151583946	4.22613612278046e-09	1.41156669838136e-08
POU5F1B_LOC727677_MIR1204_MIR1208_MYC_MIR1205_PVT1	TH1L_SLMO2hyphenATP5E_CABLES2_ZNF217_C20orf151_SLMO2_TUBB1_PRIC285_MIR296_ATP5E_STX16hyphenNPEPL1_MIR298_GNAShyphenAS1_CTSZ_GNAS_NPEPL1	IFNA6_KLHL9_IFNE_CDKN2B_IFNA13_DMRTA1_MIR31_IFNA2_C9orf53_IFNA8_IFNA22P_MTAP_IFNA5_IFNA1_CDKN2BhyphenAS1	CDKN2A	PTEN	687	0.416489845407699	0.125	1.017386274349e-05	4.26104060658495	0.375185815219997	0.126135587331643	0.0135839451270847	0	7.82136002908107e-06	4.31943778296868	2.51138982183775e-05	3.84325145916764e-05
CCND1	ORAOV1_ANO1	KRAS	OR4F21_ZNF596_CSMD1_RPL23AP53_FBXO25_C8orf42	APC	528	0.323128220672931	0.126172607879925	6.84801104711141e-11	6.41923565303798	0.323127151745436	0.126172732542439	3.20634428379872e-07	0	6.84824419394658e-11	6.41923052122706	4.80312007459393e-10	5.09879083399056e-10
SLC6A18_SLC12A7_CLPTM1L_IRX4_TERT_SLC6A19_NKD2	POU5F1B_LOC727677_MIR1204_MIR1208_MYC_MIR1205_PVT1	FLJ42969_YWHAZ	KRAS	APC	593	0.362837223401031	0.126148705096074	1.30317360924614e-06	4.6996288607294	0.3623727744762	0.126182572992356	0.000145848729870761	0	1.30401655740187e-06	4.69949679776032	4.7597762441578e-06	5.71006773347722e-06
ARNT_APH1A_MCL1_ANP32E_CA14_PRPF3_ENSA_VPS45_C1orf51_GOLPH3L_PLEKHO1_MRPS21_UBQLN4_SETDB1_RPRD2_C1orf54	KRAS	IFNA6_KLHL9_IFNE_CDKN2B_IFNA13_DMRTA1_MIR31_IFNA2_C9orf53_IFNA8_IFNA22P_MTAP_IFNA5_IFNA1_CDKN2BhyphenAS1	CDKN2A	APC	679	0.41558047893301	0.12618526622903	8.05022715155701e-12	6.73761674351091	0.415579534439922	0.126185251199485	3.30585983102791e-07	0	8.05089328537179e-12	6.73760662114661	6.31472736696146e-11	6.72488487660555e-11
VHL	IFNA6_KLHL9_IFNE_CDKN2B_IFNA13_DMRTA1_MIR31_IFNA2_C9orf53_IFNA8_IFNA22P_MTAP_IFNA5_IFNA1_CDKN2BhyphenAS1	CDKN2A	MGMT	APC	650	0.397999393755684	0.126237623762376	9.68447544380524e-13	7.03895434477939	0.397996198475385	0.12623767537642	1.07396772027243e-06	0	9.68558566682987e-13	7.03893500334251	8.25887076569933e-12	8.84515423867545e-12
MFN1_TERC_GNB4_SOX2_MECOM_ZMAT3_KCNMB3_ZNF639_KCNMB2	POU5F1B_LOC727677_MIR1204_MIR1208_MYC_MIR1205_PVT1	VHL	IFNA6_KLHL9_IFNE_CDKN2B_IFNA13_DMRTA1_MIR31_IFNA2_C9orf53_IFNA8_IFNA22P_MTAP_IFNA5_IFNA1_CDKN2BhyphenAS1	CDKN2A	693	0.424977265838133	0.126426533523538	7.92968318785725e-08	5.24229253772228	0.424923838426907	0.126426045580918	1.86403177776411e-05	0	7.93272026955449e-08	5.24222190164393	3.5285151848343e-07	4.15701503853231e-07
CCND1	VHL	OR4F21_ZNF596_CSMD1_RPL23AP53_FBXO25_C8orf42	IFNA6_KLHL9_IFNE_CDKN2B_IFNA13_DMRTA1_MIR31_IFNA2_C9orf53_IFNA8_IFNA22P_MTAP_IFNA5_IFNA1_CDKN2BhyphenAS1	CDKN2A	577	0.346468626856623	0.123797025371829	1.05149824447537e-05	4.25366521127007	0.322324475219665	0.12648291694327	0.0072292393593542	0	1.34413990100501e-05	4.19838275205708	4.11042782226979e-05	3.95756207398697e-05
ARNT_APH1A_MCL1_ANP32E_CA14_PRPF3_ENSA_VPS45_C1orf51_GOLPH3L_PLEKHO1_MRPS21_UBQLN4_SETDB1_RPRD2_C1orf54	FLJ42969_YWHAZ	IFNA6_KLHL9_IFNE_CDKN2B_IFNA13_DMRTA1_MIR31_IFNA2_C9orf53_IFNA8_IFNA22P_MTAP_IFNA5_IFNA1_CDKN2BhyphenAS1	CDKN2A	PTEN	620	0.378599575628979	0.125900720576461	2.44688884709632e-08	5.45512728672109	0.366400722844137	0.126636989213797	0.00388110471560446	0	2.45151717814807e-08	5.45479149221385	1.19949233359388e-07	1.3738679182467e-07
FLJ42969_YWHAZ	KRAS	IFNA6_KLHL9_IFNE_CDKN2B_IFNA13_DMRTA1_MIR31_IFNA2_C9orf53_IFNA8_IFNA22P_MTAP_IFNA5_IFNA1_CDKN2BhyphenAS1	CDKN2A	MGMT	665	0.409214913610185	0.126851851851852	2.61286103864222e-10	6.21217189462876	0.401795935081576	0.126996003630401	0.00249237600389667	0	2.50741205576333e-10	6.21863998130544	1.62546743678033e-09	1.82014557098636e-09
POU5F1B_LOC727677_MIR1204_MIR1208_MYC_MIR1205_PVT1	IFNA6_KLHL9_IFNE_CDKN2B_IFNA13_DMRTA1_MIR31_IFNA2_C9orf53_IFNA8_IFNA22P_MTAP_IFNA5_IFNA1_CDKN2BhyphenAS1	CDKN2A	MGMT	APC	713	0.439830251591391	0.127153687112336	1.30011446053402e-10	6.32091264202791	0.431095684664544	0.126999614835059	0.00309035844296561	0	1.15713438830767e-10	6.33888971556474	7.9390177210037e-10	9.40751836759652e-10
ORAOV1_ANO1	VHL	OR4F21_ZNF596_CSMD1_RPL23AP53_FBXO25_C8orf42	IFNA6_KLHL9_IFNE_CDKN2B_IFNA13_DMRTA1_MIR31_IFNA2_C9orf53_IFNA8_IFNA22P_MTAP_IFNA5_IFNA1_CDKN2BhyphenAS1	CDKN2A	570	0.344346771749015	0.12455985915493	6.8019156131971e-06	4.35015987392097	0.321940386149773	0.127146556559273	0.00669847207902892	0	8.74020833407929e-06	4.29485929583564	2.76750818590646e-05	2.6726456185698e-05
TH1L_SLMO2hyphenATP5E_CABLES2_ZNF217_C20orf151_SLMO2_TUBB1_PRIC285_MIR296_ATP5E_STX16hyphenNPEPL1_MIR298_GNAShyphenAS1_CTSZ_GNAS_NPEPL1	OR4F21_ZNF596_CSMD1_RPL23AP53_FBXO25_C8orf42	IFNA6_KLHL9_IFNE_CDKN2B_IFNA13_DMRTA1_MIR31_IFNA2_C9orf53_IFNA8_IFNA22P_MTAP_IFNA5_IFNA1_CDKN2BhyphenAS1	CDKN2A	PTEN	607	0.366474689299788	0.124483043837883	7.40885492730436e-05	3.79410477476038	0.333307456661618	0.127503773985712	0.0101529855689277	0	7.2633481962292e-05	3.79902410635043	0.000194604700694276	0.000240905013854596
ARNT_APH1A_MCL1_ANP32E_CA14_PRPF3_ENSA_VPS45_C1orf51_GOLPH3L_PLEKHO1_MRPS21_UBQLN4_SETDB1_RPRD2_C1orf54	MFN1_TERC_GNB4_SOX2_MECOM_ZMAT3_KCNMB3_ZNF639_KCNMB2	VHL	IFNA6_KLHL9_IFNE_CDKN2B_IFNA13_DMRTA1_MIR31_IFNA2_C9orf53_IFNA8_IFNA22P_MTAP_IFNA5_IFNA1_CDKN2BhyphenAS1	CDKN2A	618	0.382843285844195	0.127672209026128	1.30502244566344e-08	5.56576520551349	0.382787031703066	0.127674929060607	1.82774257384127e-05	0	1.30603782233507e-08	5.56562959820576	6.57820520808473e-08	7.51210399394501e-08
MFN1_TERC_GNB4_SOX2_MECOM_ZMAT3_KCNMB3_ZNF639_KCNMB2	POU5F1B_LOC727677_MIR1204_MIR1208_MYC_MIR1205_PVT1	FLJ42969_YWHAZ	KRAS	APC	695	0.411336768717793	0.121960206337509	4.46079274629696e-08	5.34742196670063	0.318320239657953	0.127963716330717	0.0289349378116745	0	1.44274999724914e-08	5.548245815729	7.24902504730314e-08	2.43801305681922e-07
MFN1_TERC_GNB4_SOX2_MECOM_ZMAT3_KCNMB3_ZNF639_KCNMB2	KRAS	TH1L_SLMO2hyphenATP5E_CABLES2_ZNF217_C20orf151_SLMO2_TUBB1_PRIC285_MIR296_ATP5E_STX16hyphenNPEPL1_MIR298_GNAShyphenAS1_CTSZ_GNAS_NPEPL1	IFNA6_KLHL9_IFNE_CDKN2B_IFNA13_DMRTA1_MIR31_IFNA2_C9orf53_IFNA8_IFNA22P_MTAP_IFNA5_IFNA1_CDKN2BhyphenAS1	CDKN2A	671	0.417096089724159	0.128088662790698	8.25748848187757e-08	5.23481547489292	0.414111086452102	0.128117953692222	0.00102107982743143	0	8.17133362085443e-08	5.23675242924283	3.61120227760341e-07	4.30008098238604e-07
ARNT_APH1A_MCL1_ANP32E_CA14_PRPF3_ENSA_VPS45_C1orf51_GOLPH3L_PLEKHO1_MRPS21_UBQLN4_SETDB1_RPRD2_C1orf54	ACTN2	VHL	IFNA6_KLHL9_IFNE_CDKN2B_IFNA13_DMRTA1_MIR31_IFNA2_C9orf53_IFNA8_IFNA22P_MTAP_IFNA5_IFNA1_CDKN2BhyphenAS1	CDKN2A	541	0.336768717793271	0.128262826282628	3.49706182112275e-06	4.49386725609669	0.336767931219573	0.128262904387734	2.41604409022057e-07	0	3.49719798953263e-06	4.49385896880767	1.18985792524661e-05	1.44596821778818e-05
POU5F1B_LOC727677_MIR1204_MIR1208_MYC_MIR1205_PVT1	FLJ42969_YWHAZ	TH1L_SLMO2hyphenATP5E_CABLES2_ZNF217_C20orf151_SLMO2_TUBB1_PRIC285_MIR296_ATP5E_STX16hyphenNPEPL1_MIR298_GNAShyphenAS1_CTSZ_GNAS_NPEPL1	MGMT	APC	604	0.360715368293422	0.123109243697479	2.24932528158917e-09	5.86472965729397	0.310566084745807	0.128686385029478	0.0149939928338984	0	1.59506419183941e-09	5.9215028168271	9.28571363804529e-09	1.41156669838136e-08
POU5F1B_LOC727677_MIR1204_MIR1208_MYC_MIR1205_PVT1	OR4F21_ZNF596_CSMD1_RPL23AP53_FBXO25_C8orf42	IFNA6_KLHL9_IFNE_CDKN2B_IFNA13_DMRTA1_MIR31_IFNA2_C9orf53_IFNA8_IFNA22P_MTAP_IFNA5_IFNA1_CDKN2BhyphenAS1	CDKN2A	PTEN	691	0.411033646559563	0.122603244837758	0.00927507946010786	2.35444960327558	0.318848997311486	0.128887598704761	0.0286439662401875	0	0.00519912526344091	2.56229649893894	0.00929061079684441	0.0183802201451511
SLC6A18_SLC12A7_CLPTM1L_IRX4_TERT_SLC6A19_NKD2	CCND1	VHL	IFNA6_KLHL9_IFNE_CDKN2B_IFNA13_DMRTA1_MIR31_IFNA2_C9orf53_IFNA8_IFNA22P_MTAP_IFNA5_IFNA1_CDKN2BhyphenAS1	CDKN2A	545	0.339799939375568	0.128456735057984	3.40048657010428e-07	4.96696250431206	0.335866963765666	0.128920030199347	0.00118715246063817	0	3.63269864855909e-07	4.95413173793695	1.47242519187158e-06	1.61837017015949e-06
MFN1_TERC_GNB4_SOX2_MECOM_ZMAT3_KCNMB3_ZNF639_KCNMB2	KRAS	OR4F21_ZNF596_CSMD1_RPL23AP53_FBXO25_C8orf42	IFNA6_KLHL9_IFNE_CDKN2B_IFNA13_DMRTA1_MIR31_IFNA2_C9orf53_IFNA8_IFNA22P_MTAP_IFNA5_IFNA1_CDKN2BhyphenAS1	CDKN2A	677	0.411943013034253	0.125459896983076	0.00076698783079987	3.16817800717866	0.346424104071776	0.128928959168171	0.0209147503582656	0	0.000588633621399381	3.24433131440913	0.00130069042147928	0.00191746957699968
SLC6A18_SLC12A7_CLPTM1L_IRX4_TERT_SLC6A19_NKD2	FLJ42969_YWHAZ	IFNA6_KLHL9_IFNE_CDKN2B_IFNA13_DMRTA1_MIR31_IFNA2_C9orf53_IFNA8_IFNA22P_MTAP_IFNA5_IFNA1_CDKN2BhyphenAS1	CDKN2A	PTEN	601	0.366777811458018	0.125826446280992	4.37886143611621e-05	3.92265853802451	0.3317892347283	0.129214779808537	0.0106970531849792	0	4.2443574135631e-05	3.9301662477462	0.00011850753376185	0.000150729652449226
ACTN2	KRAS	IFNA6_KLHL9_IFNE_CDKN2B_IFNA13_DMRTA1_MIR31_IFNA2_C9orf53_IFNA8_IFNA22P_MTAP_IFNA5_IFNA1_CDKN2BhyphenAS1	CDKN2A	MGMT	626	0.391027584116399	0.128682170542636	3.32932151452248e-05	3.98816470224252	0.379096690168441	0.129300148272539	0.00387245554225253	0	3.27567161841902e-05	3.99201787777452	9.28483472531184e-05	0.000115570197843644
ACTN2	OR4F21_ZNF596_CSMD1_RPL23AP53_FBXO25_C8orf42	IFNA6_KLHL9_IFNE_CDKN2B_IFNA13_DMRTA1_MIR31_IFNA2_C9orf53_IFNA8_IFNA22P_MTAP_IFNA5_IFNA1_CDKN2BhyphenAS1	CDKN2A	PTEN	574	0.352227947862989	0.126506024096386	0.00151912518186537	2.96384119406696	0.327069299273755	0.129331781931689	0.00759207700591935	0	0.00153283856803554	2.96107455967967	0.00305823617214858	0.00357744304784149
ACTN2	POU5F1B_LOC727677_MIR1204_MIR1208_MYC_MIR1205_PVT1	IFNA6_KLHL9_IFNE_CDKN2B_IFNA13_DMRTA1_MIR31_IFNA2_C9orf53_IFNA8_IFNA22P_MTAP_IFNA5_IFNA1_CDKN2BhyphenAS1	CDKN2A	MGMT	673	0.40315247044559	0.123496240601504	0.0278876033299195	1.91278793241194	0.321742868026536	0.12954131723604	0.0252341443406455	0	0.0184452287637032	2.08697430233177	0.0288010158831219	0.0486494268616168
SLC6A18_SLC12A7_CLPTM1L_IRX4_TERT_SLC6A19_NKD2	ORAOV1_ANO1	VHL	IFNA6_KLHL9_IFNE_CDKN2B_IFNA13_DMRTA1_MIR31_IFNA2_C9orf53_IFNA8_IFNA22P_MTAP_IFNA5_IFNA1_CDKN2BhyphenAS1	CDKN2A	538	0.33767808426796	0.129263913824057	2.0216297624831e-07	5.06690970618034	0.335370261518787	0.12954567330056	0.000695441368427911	0	2.10760342622685e-07	5.05897293418967	8.89348057678886e-07	1.01081488124155e-06
ARNT_APH1A_MCL1_ANP32E_CA14_PRPF3_ENSA_VPS45_C1orf51_GOLPH3L_PLEKHO1_MRPS21_UBQLN4_SETDB1_RPRD2_C1orf54	TH1L_SLMO2hyphenATP5E_CABLES2_ZNF217_C20orf151_SLMO2_TUBB1_PRIC285_MIR296_ATP5E_STX16hyphenNPEPL1_MIR298_GNAShyphenAS1_CTSZ_GNAS_NPEPL1	IFNA6_KLHL9_IFNE_CDKN2B_IFNA13_DMRTA1_MIR31_IFNA2_C9orf53_IFNA8_IFNA22P_MTAP_IFNA5_IFNA1_CDKN2BhyphenAS1	CDKN2A	PTEN	592	0.371324643831464	0.129183673469388	1.09604449960443e-08	5.59611454660896	0.361680731447447	0.129942331470671	0.00304015488064243	0	1.10236744177428e-08	5.59511664656568	5.63523654936852e-08	6.34470830052705e-08
ARNT_APH1A_MCL1_ANP32E_CA14_PRPF3_ENSA_VPS45_C1orf51_GOLPH3L_PLEKHO1_MRPS21_UBQLN4_SETDB1_RPRD2_C1orf54	POU5F1B_LOC727677_MIR1204_MIR1208_MYC_MIR1205_PVT1	IFNA6_KLHL9_IFNE_CDKN2B_IFNA13_DMRTA1_MIR31_IFNA2_C9orf53_IFNA8_IFNA22P_MTAP_IFNA5_IFNA1_CDKN2BhyphenAS1	CDKN2A	PTEN	672	0.41527735677478	0.127372262773723	1.3233890796549e-06	4.69648410935404	0.355559139495158	0.130363399156059	0.01926199838657	0	8.25587444852616e-07	4.79201143576075	3.13022545972717e-06	5.77402241760259e-06
ARNT_APH1A_MCL1_ANP32E_CA14_PRPF3_ENSA_VPS45_C1orf51_GOLPH3L_PLEKHO1_MRPS21_UBQLN4_SETDB1_RPRD2_C1orf54	POU5F1B_LOC727677_MIR1204_MIR1208_MYC_MIR1205_PVT1	FLJ42969_YWHAZ	KRAS	APC	612	0.374658987571992	0.12621359223301	5.78842340726027e-09	5.70584330108795	0.329855086581159	0.130450305268631	0.0137467722578872	0	4.39949554564834e-09	5.75239117247184	2.40451152827323e-08	3.44788698606373e-08
ACTN2	TH1L_SLMO2hyphenATP5E_CABLES2_ZNF217_C20orf151_SLMO2_TUBB1_PRIC285_MIR296_ATP5E_STX16hyphenNPEPL1_MIR298_GNAShyphenAS1_CTSZ_GNAS_NPEPL1	IFNA6_KLHL9_IFNE_CDKN2B_IFNA13_DMRTA1_MIR31_IFNA2_C9orf53_IFNA8_IFNA22P_MTAP_IFNA5_IFNA1_CDKN2BhyphenAS1	CDKN2A	MGMT	575	0.356471658078206	0.127763605442177	2.67858235132312e-05	4.03947206793954	0.330140346039636	0.13069439652174	0.00798656929905373	0	2.54449676793111e-05	4.0515017963618	7.38550968657971e-05	9.49049436546381e-05
ARNT_APH1A_MCL1_ANP32E_CA14_PRPF3_ENSA_VPS45_C1orf51_GOLPH3L_PLEKHO1_MRPS21_UBQLN4_SETDB1_RPRD2_C1orf54	ACTN2	KRAS	IFNA6_KLHL9_IFNE_CDKN2B_IFNA13_DMRTA1_MIR31_IFNA2_C9orf53_IFNA8_IFNA22P_MTAP_IFNA5_IFNA1_CDKN2BhyphenAS1	CDKN2A	583	0.370415277356775	0.130728314238953	0.000544384237504913	3.26652330065424	0.370411561552623	0.130728564988847	1.19194093215469e-06	0	0.000544413236094776	3.26650821878874	0.00120897610160176	0.00141788289996527
ARNT_APH1A_MCL1_ANP32E_CA14_PRPF3_ENSA_VPS45_C1orf51_GOLPH3L_PLEKHO1_MRPS21_UBQLN4_SETDB1_RPRD2_C1orf54	CCND1	KRAS	IFNA6_KLHL9_IFNE_CDKN2B_IFNA13_DMRTA1_MIR31_IFNA2_C9orf53_IFNA8_IFNA22P_MTAP_IFNA5_IFNA1_CDKN2BhyphenAS1	CDKN2A	644	0.391027584116399	0.125193798449612	5.57545227209966e-05	3.86407918767879	0.321650289670972	0.131223177139497	0.0213686519900359	0	4.74769771716677e-05	3.90313690952502	0.000131136005494324	0.000187214941489621
MFN1_TERC_GNB4_SOX2_MECOM_ZMAT3_KCNMB3_ZNF639_KCNMB2	KRAS	IFNA6_KLHL9_IFNE_CDKN2B_IFNA13_DMRTA1_MIR31_IFNA2_C9orf53_IFNA8_IFNA22P_MTAP_IFNA5_IFNA1_CDKN2BhyphenAS1	CDKN2A	APC	690	0.44134586238254	0.131524725274725	0	9.36798661480912	0.441343655160717	0.131524665324808	8.03027882075812e-07	0	0	9.3679803840204	0	0
ARNT_APH1A_MCL1_ANP32E_CA14_PRPF3_ENSA_VPS45_C1orf51_GOLPH3L_PLEKHO1_MRPS21_UBQLN4_SETDB1_RPRD2_C1orf54	ORAOV1_ANO1	KRAS	IFNA6_KLHL9_IFNE_CDKN2B_IFNA13_DMRTA1_MIR31_IFNA2_C9orf53_IFNA8_IFNA22P_MTAP_IFNA5_IFNA1_CDKN2BhyphenAS1	CDKN2A	641	0.38951197332525	0.125291828793774	9.05324109565786e-05	3.74406771324183	0.319740379967575	0.131578223031117	0.0214315803618849	0	7.64431615591921e-05	3.7863337140913	0.000204013892213169	0.00028754884778326
KRAS	TH1L_SLMO2hyphenATP5E_CABLES2_ZNF217_C20orf151_SLMO2_TUBB1_PRIC285_MIR296_ATP5E_STX16hyphenNPEPL1_MIR298_GNAShyphenAS1_CTSZ_GNAS_NPEPL1	IFNA6_KLHL9_IFNE_CDKN2B_IFNA13_DMRTA1_MIR31_IFNA2_C9orf53_IFNA8_IFNA22P_MTAP_IFNA5_IFNA1_CDKN2BhyphenAS1	CDKN2A	MGMT	631	0.401030615337981	0.130763416477702	2.73597033917383e-10	6.20493532599468	0.383752259821809	0.13159741423749	0.00567156361584199	0	2.5052515617574e-10	6.21877525331609	1.62546743678033e-09	1.8952312895266e-09
FLJ42969_YWHAZ	TH1L_SLMO2hyphenATP5E_CABLES2_ZNF217_C20orf151_SLMO2_TUBB1_PRIC285_MIR296_ATP5E_STX16hyphenNPEPL1_MIR298_GNAShyphenAS1_CTSZ_GNAS_NPEPL1	IFNA6_KLHL9_IFNE_CDKN2B_IFNA13_DMRTA1_MIR31_IFNA2_C9orf53_IFNA8_IFNA22P_MTAP_IFNA5_IFNA1_CDKN2BhyphenAS1	CDKN2A	MGMT	578	0.369202788723856	0.13136288998358	5.78240788584594e-11	6.44493742139886	0.364969889669268	0.131717024509143	0.0013370329772332	0	5.72928371411763e-11	6.44633719878083	4.08808265017768e-10	4.35269165033458e-10
MFN1_TERC_GNB4_SOX2_MECOM_ZMAT3_KCNMB3_ZNF639_KCNMB2	EGFR	POU5F1B_LOC727677_MIR1204_MIR1208_MYC_MIR1205_PVT1	FLJ42969_YWHAZ	IFNA6_KLHL9_IFNE_CDKN2B_IFNA13_DMRTA1_MIR31_IFNA2_C9orf53_IFNA8_IFNA22P_MTAP_IFNA5_IFNA1_CDKN2BhyphenAS1	565	0.359806001818733	0.131002527379949	1.59957957990287e-09	5.92103800583436	0.352349190980038	0.131741873573622	0.00231337574308823	0	1.47350798229695e-09	5.93452267432369	8.62694844336248e-09	1.03045016824464e-08
ARNT_APH1A_MCL1_ANP32E_CA14_PRPF3_ENSA_VPS45_C1orf51_GOLPH3L_PLEKHO1_MRPS21_UBQLN4_SETDB1_RPRD2_C1orf54	FLJ42969_YWHAZ	IFNA6_KLHL9_IFNE_CDKN2B_IFNA13_DMRTA1_MIR31_IFNA2_C9orf53_IFNA8_IFNA22P_MTAP_IFNA5_IFNA1_CDKN2BhyphenAS1	CDKN2A	MGMT	613	0.375568354046681	0.126311541565779	9.94132609566378e-09	5.61301920648964	0.321233911704997	0.131921449428525	0.0165389475466338	0	6.83910850174385e-09	5.6773690423536	3.59446751178609e-08	5.78737255710738e-08
CCND1	ORAOV1_ANO1	KRAS	TH1L_SLMO2hyphenATP5E_CABLES2_ZNF217_C20orf151_SLMO2_TUBB1_PRIC285_MIR296_ATP5E_STX16hyphenNPEPL1_MIR298_GNAShyphenAS1_CTSZ_GNAS_NPEPL1	APC	508	0.326159442255229	0.131970260223048	2.48689957516035e-14	7.53285583513126	0.326158366964003	0.131970401500352	3.24013626639826e-07	0	2.48689957516035e-14	7.53285165040631	2.55528931347726e-13	2.8711115881767e-13
SLC6A18_SLC12A7_CLPTM1L_IRX4_TERT_SLC6A19_NKD2	TH1L_SLMO2hyphenATP5E_CABLES2_ZNF217_C20orf151_SLMO2_TUBB1_PRIC285_MIR296_ATP5E_STX16hyphenNPEPL1_MIR298_GNAShyphenAS1_CTSZ_GNAS_NPEPL1	IFNA6_KLHL9_IFNE_CDKN2B_IFNA13_DMRTA1_MIR31_IFNA2_C9orf53_IFNA8_IFNA22P_MTAP_IFNA5_IFNA1_CDKN2BhyphenAS1	CDKN2A	PTEN	575	0.359806001818733	0.128896377422072	1.34778280230785e-05	4.1977696873525	0.330101335401228	0.132255211353148	0.00902836897147373	0	1.33680243941114e-05	4.19962238614116	4.09408198657212e-05	5.03974748514603e-05
KRAS	TH1L_SLMO2hyphenATP5E_CABLES2_ZNF217_C20orf151_SLMO2_TUBB1_PRIC285_MIR296_ATP5E_STX16hyphenNPEPL1_MIR298_GNAShyphenAS1_CTSZ_GNAS_NPEPL1	IFNA6_KLHL9_IFNE_CDKN2B_IFNA13_DMRTA1_MIR31_IFNA2_C9orf53_IFNA8_IFNA22P_MTAP_IFNA5_IFNA1_CDKN2BhyphenAS1	CDKN2A	APC	632	0.407396180660806	0.132440476190476	2.79776202205539e-14	7.51698210087244	0.407395593000614	0.132440480350282	2.03848737187716e-07	0	2.79776202205539e-14	7.51697569339175	2.84623809669496e-13	3.19411164184657e-13
SLC6A18_SLC12A7_CLPTM1L_IRX4_TERT_SLC6A19_NKD2	KRAS	IFNA6_KLHL9_IFNE_CDKN2B_IFNA13_DMRTA1_MIR31_IFNA2_C9orf53_IFNA8_IFNA22P_MTAP_IFNA5_IFNA1_CDKN2BhyphenAS1	CDKN2A	APC	614	0.396786905122764	0.132734912146677	4.85836781916049e-09	5.73560067128639	0.396786197369421	0.13273492953458	2.40391553408724e-07	0	4.85859319443449e-09	5.7355928074781	2.64137804618066e-08	2.92784336315977e-08
MFN1_TERC_GNB4_SOX2_MECOM_ZMAT3_KCNMB3_ZNF639_KCNMB2	KRAS	IFNA6_KLHL9_IFNE_CDKN2B_IFNA13_DMRTA1_MIR31_IFNA2_C9orf53_IFNA8_IFNA22P_MTAP_IFNA5_IFNA1_CDKN2BhyphenAS1	CDKN2A	PTEN	722	0.441952106699	0.126200274348423	8.65452154386048e-12	6.72709024399457	0.322015298363668	0.132896003886657	0.0381326624075427	0	4.62740956663765e-13	7.14114290169214	4.1344898519306e-12	7.17138781154568e-11
ARNT_APH1A_MCL1_ANP32E_CA14_PRPF3_ENSA_VPS45_C1orf51_GOLPH3L_PLEKHO1_MRPS21_UBQLN4_SETDB1_RPRD2_C1orf54	IFNA6_KLHL9_IFNE_CDKN2B_IFNA13_DMRTA1_MIR31_IFNA2_C9orf53_IFNA8_IFNA22P_MTAP_IFNA5_IFNA1_CDKN2BhyphenAS1	CDKN2A	MGMT	APC	606	0.392846317065777	0.133101851851852	4.44089209850063e-16	8.03435659355995	0.392834759378056	0.133102403317535	3.83003286243074e-06	0	4.44089209850063e-16	8.03432477355516	5.63335386569061e-15	6.1248545385361e-15
ACTN2	FLJ42969_YWHAZ	OR4F21_ZNF596_CSMD1_RPL23AP53_FBXO25_C8orf42	IFNA6_KLHL9_IFNE_CDKN2B_IFNA13_DMRTA1_MIR31_IFNA2_C9orf53_IFNA8_IFNA22P_MTAP_IFNA5_IFNA1_CDKN2BhyphenAS1	CDKN2A	505	0.327675053046378	0.133209990749306	3.13994011458263e-07	4.98240506677161	0.327673781180136	0.133210161577504	3.83674512713965e-07	0	3.1401186728619e-07	4.98239406663765	1.29058877454624e-06	1.51825339658054e-06
ARNT_APH1A_MCL1_ANP32E_CA14_PRPF3_ENSA_VPS45_C1orf51_GOLPH3L_PLEKHO1_MRPS21_UBQLN4_SETDB1_RPRD2_C1orf54	KRAS	IFNA6_KLHL9_IFNE_CDKN2B_IFNA13_DMRTA1_MIR31_IFNA2_C9orf53_IFNA8_IFNA22P_MTAP_IFNA5_IFNA1_CDKN2BhyphenAS1	CDKN2A	MGMT	630	0.40193998181267	0.131221719457014	5.37896394092741e-11	6.45589778365615	0.368820011218874	0.13323180910373	0.0107199042234459	0	4.30472324453035e-11	6.48954764673889	3.12586793904942e-10	4.06388635978155e-10
ORAOV1_ANO1	KRAS	IFNA6_KLHL9_IFNE_CDKN2B_IFNA13_DMRTA1_MIR31_IFNA2_C9orf53_IFNA8_IFNA22P_MTAP_IFNA5_IFNA1_CDKN2BhyphenAS1	CDKN2A	APC	627	0.407699302819036	0.133457249070632	2.07611705604904e-14	7.55623032625334	0.407697222018829	0.133457293334499	7.13062310640734e-07	0	2.07611705604904e-14	7.55621681914446	2.14392992471396e-13	2.41040709049761e-13
POU5F1B_LOC727677_MIR1204_MIR1208_MYC_MIR1205_PVT1	TH1L_SLMO2hyphenATP5E_CABLES2_ZNF217_C20orf151_SLMO2_TUBB1_PRIC285_MIR296_ATP5E_STX16hyphenNPEPL1_MIR298_GNAShyphenAS1_CTSZ_GNAS_NPEPL1	IFNA6_KLHL9_IFNE_CDKN2B_IFNA13_DMRTA1_MIR31_IFNA2_C9orf53_IFNA8_IFNA22P_MTAP_IFNA5_IFNA1_CDKN2BhyphenAS1	CDKN2A	MGMT	636	0.406789936344347	0.131520119225037	3.29599422199678e-08	5.40195120317982	0.371920997539241	0.13348432869196	0.0113535892264744	0	2.26892505894583e-08	5.46852931909473	1.11813932761e-07	1.830613007082e-07
FLJ42969_YWHAZ	IFNA6_KLHL9_IFNE_CDKN2B_IFNA13_DMRTA1_MIR31_IFNA2_C9orf53_IFNA8_IFNA22P_MTAP_IFNA5_IFNA1_CDKN2BhyphenAS1	CDKN2A	MGMT	APC	607	0.394968172173386	0.133537989255564	0	8.45334655209512	0.394963345778857	0.133538197171543	1.61034131904578e-06	0	0	8.453329571134	0	0
CCND1	KRAS	IFNA6_KLHL9_IFNE_CDKN2B_IFNA13_DMRTA1_MIR31_IFNA2_C9orf53_IFNA8_IFNA22P_MTAP_IFNA5_IFNA1_CDKN2BhyphenAS1	CDKN2A	APC	628	0.408911791451955	0.133617494440326	3.10862446895044e-15	7.79871515216185	0.408909786015889	0.133617534271127	6.8887477723926e-07	0	3.10862446895044e-15	7.79870229415397	3.71408330447276e-14	4.09501492544433e-14
MFN1_TERC_GNB4_SOX2_MECOM_ZMAT3_KCNMB3_ZNF639_KCNMB2	POU5F1B_LOC727677_MIR1204_MIR1208_MYC_MIR1205_PVT1	KRAS	IFNA6_KLHL9_IFNE_CDKN2B_IFNA13_DMRTA1_MIR31_IFNA2_C9orf53_IFNA8_IFNA22P_MTAP_IFNA5_IFNA1_CDKN2BhyphenAS1	CDKN2A	697	0.452864504395271	0.133366800535475	4.55191440096314e-15	7.75107328894728	0.400986372693792	0.13387528491022	0.0179591045818939	0	1.66533453693773e-15	7.87760752953974	2.01309557259237e-14	5.81005223228525e-14
MFN1_TERC_GNB4_SOX2_MECOM_ZMAT3_KCNMB3_ZNF639_KCNMB2	SLC6A18_SLC12A7_CLPTM1L_IRX4_TERT_SLC6A19_NKD2	VHL	IFNA6_KLHL9_IFNE_CDKN2B_IFNA13_DMRTA1_MIR31_IFNA2_C9orf53_IFNA8_IFNA22P_MTAP_IFNA5_IFNA1_CDKN2BhyphenAS1	CDKN2A	559	0.364959078508639	0.133928571428571	2.07981355138109e-07	5.06150367964698	0.364924532717469	0.133931722791644	1.09137518510458e-05	0	2.0806970046916e-07	5.06142272519532	8.79800893959102e-07	1.03738273011848e-06
KRAS	OR4F21_ZNF596_CSMD1_RPL23AP53_FBXO25_C8orf42	IFNA6_KLHL9_IFNE_CDKN2B_IFNA13_DMRTA1_MIR31_IFNA2_C9orf53_IFNA8_IFNA22P_MTAP_IFNA5_IFNA1_CDKN2BhyphenAS1	CDKN2A	APC	608	0.397696271597454	0.134146341463415	1.94421256871635e-10	6.25844199011849	0.397695471722783	0.134146364416651	2.71721898631843e-07	0	1.94431137856554e-10	6.25843407739489	1.30148530389322e-09	1.38247641131907e-09
ACTN2	SLC6A18_SLC12A7_CLPTM1L_IRX4_TERT_SLC6A19_NKD2	IFNA6_KLHL9_IFNE_CDKN2B_IFNA13_DMRTA1_MIR31_IFNA2_C9orf53_IFNA8_IFNA22P_MTAP_IFNA5_IFNA1_CDKN2BhyphenAS1	CDKN2A	PTEN	526	0.343134283116096	0.133833922261484	3.06003307100067e-05	4.00813296723016	0.338797109438153	0.134399423536116	0.00131559934449694	0	3.09448228245079e-05	4.00548773363113	8.85677032094202e-05	0.000106582507811972
POU5F1B_LOC727677_MIR1204_MIR1208_MYC_MIR1205_PVT1	FLJ42969_YWHAZ	IFNA6_KLHL9_IFNE_CDKN2B_IFNA13_DMRTA1_MIR31_IFNA2_C9orf53_IFNA8_IFNA22P_MTAP_IFNA5_IFNA1_CDKN2BhyphenAS1	CDKN2A	APC	631	0.41527735677478	0.13485401459854	5.9974247790251e-13	7.10543880638341	0.415276425828534	0.134854022432761	3.25657500905875e-07	0	5.9974247790251e-13	7.10543246466091	5.22233386478669e-12	5.70588329671138e-12
ACTN2	IFNA6_KLHL9_IFNE_CDKN2B_IFNA13_DMRTA1_MIR31_IFNA2_C9orf53_IFNA8_IFNA22P_MTAP_IFNA5_IFNA1_CDKN2BhyphenAS1	CDKN2A	MGMT	APC	572	0.377387086996059	0.135140562248996	3.29229976614442e-11	6.52982622832586	0.377384162528632	0.135140766093477	9.49983772903866e-07	0	3.2926772419728e-11	6.52980939441687	2.41658990437647e-10	2.54348722534841e-10
ARNT_APH1A_MCL1_ANP32E_CA14_PRPF3_ENSA_VPS45_C1orf51_GOLPH3L_PLEKHO1_MRPS21_UBQLN4_SETDB1_RPRD2_C1orf54	POU5F1B_LOC727677_MIR1204_MIR1208_MYC_MIR1205_PVT1	IFNA6_KLHL9_IFNE_CDKN2B_IFNA13_DMRTA1_MIR31_IFNA2_C9orf53_IFNA8_IFNA22P_MTAP_IFNA5_IFNA1_CDKN2BhyphenAS1	CDKN2A	MGMT	667	0.412549257350712	0.12747979426892	1.41899025385417e-06	4.68221033926311	0.319390121366701	0.135272342172264	0.0289958666130193	0	4.60735225082942e-07	4.90770770896137	1.8273638858545e-06	6.10047065202996e-06
SLC6A18_SLC12A7_CLPTM1L_IRX4_TERT_SLC6A19_NKD2	POU5F1B_LOC727677_MIR1204_MIR1208_MYC_MIR1205_PVT1	IFNA6_KLHL9_IFNE_CDKN2B_IFNA13_DMRTA1_MIR31_IFNA2_C9orf53_IFNA8_IFNA22P_MTAP_IFNA5_IFNA1_CDKN2BhyphenAS1	CDKN2A	PTEN	633	0.400424371021522	0.130204390613172	0.000377381227375295	3.36887282263498	0.33881303755044	0.135330731059997	0.0193739129485869	0	0.000263531479743229	3.46661156264843	0.000626077677309059	0.00103678933456715
ARNT_APH1A_MCL1_ANP32E_CA14_PRPF3_ENSA_VPS45_C1orf51_GOLPH3L_PLEKHO1_MRPS21_UBQLN4_SETDB1_RPRD2_C1orf54	MFN1_TERC_GNB4_SOX2_MECOM_ZMAT3_KCNMB3_ZNF639_KCNMB2	KRAS	IFNA6_KLHL9_IFNE_CDKN2B_IFNA13_DMRTA1_MIR31_IFNA2_C9orf53_IFNA8_IFNA22P_MTAP_IFNA5_IFNA1_CDKN2BhyphenAS1	CDKN2A	630	0.411943013034253	0.134105960264901	4.60105398225608e-10	6.122668405365	0.383678233656686	0.135554688751009	0.00934678808841889	0	3.90583898557395e-10	6.14870773421779	2.50046701412912e-09	3.14125114070972e-09
ACTN2	TH1L_SLMO2hyphenATP5E_CABLES2_ZNF217_C20orf151_SLMO2_TUBB1_PRIC285_MIR296_ATP5E_STX16hyphenNPEPL1_MIR298_GNAShyphenAS1_CTSZ_GNAS_NPEPL1	OR4F21_ZNF596_CSMD1_RPL23AP53_FBXO25_C8orf42	IFNA6_KLHL9_IFNE_CDKN2B_IFNA13_DMRTA1_MIR31_IFNA2_C9orf53_IFNA8_IFNA22P_MTAP_IFNA5_IFNA1_CDKN2BhyphenAS1	CDKN2A	485	0.321612609881782	0.135721017907634	1.84845526884914e-07	5.08393676964981	0.321611017075928	0.135721264065145	4.75343290322351e-07	0	1.84858310325886e-07	5.08392364156504	7.86508960082186e-07	9.26481848167069e-07
MFN1_TERC_GNB4_SOX2_MECOM_ZMAT3_KCNMB3_ZNF639_KCNMB2	EGFR	POU5F1B_LOC727677_MIR1204_MIR1208_MYC_MIR1205_PVT1	FLJ42969_YWHAZ	CDKN2A	580	0.383752652318885	0.135466034755134	7.83566077997566e-05	3.78018286679081	0.379059075861892	0.135822415636754	0.00151676024639308	0	7.71668803177805e-05	3.78399042920576	0.000205678260769181	0.000252386879355015
ARNT_APH1A_MCL1_ANP32E_CA14_PRPF3_ENSA_VPS45_C1orf51_GOLPH3L_PLEKHO1_MRPS21_UBQLN4_SETDB1_RPRD2_C1orf54	TH1L_SLMO2hyphenATP5E_CABLES2_ZNF217_C20orf151_SLMO2_TUBB1_PRIC285_MIR296_ATP5E_STX16hyphenNPEPL1_MIR298_GNAShyphenAS1_CTSZ_GNAS_NPEPL1	IFNA6_KLHL9_IFNE_CDKN2B_IFNA13_DMRTA1_MIR31_IFNA2_C9orf53_IFNA8_IFNA22P_MTAP_IFNA5_IFNA1_CDKN2BhyphenAS1	CDKN2A	MGMT	567	0.365565322825099	0.132462686567164	1.15528475674864e-10	6.33913611563849	0.332292805488798	0.13643722866907	0.0101684107246569	0	9.44841982430944e-11	6.37004852315594	6.55962930370132e-10	8.41883040822147e-10
KRAS	IFNA6_KLHL9_IFNE_CDKN2B_IFNA13_DMRTA1_MIR31_IFNA2_C9orf53_IFNA8_IFNA22P_MTAP_IFNA5_IFNA1_CDKN2BhyphenAS1	CDKN2A	PTEN	APC	633	0.424674143679903	0.137044967880086	0	9.86675395389116	0.424672227524931	0.137044983528102	6.7701795581381e-07	0	0	9.86674791450754	0	0
SLC6A18_SLC12A7_CLPTM1L_IRX4_TERT_SLC6A19_NKD2	CCND1	KRAS	IFNA6_KLHL9_IFNE_CDKN2B_IFNA13_DMRTA1_MIR31_IFNA2_C9orf53_IFNA8_IFNA22P_MTAP_IFNA5_IFNA1_CDKN2BhyphenAS1	CDKN2A	609	0.3767808426796	0.127514078841512	0.00202759965366917	2.87383564513601	0.300628860474952	0.137121138786374	0.0228121249334837	0	0.00159986175278204	2.94786926528273	0.0031796091895233	0.00467120772229837
POU5F1B_LOC727677_MIR1204_MIR1208_MYC_MIR1205_PVT1	FLJ42969_YWHAZ	KRAS	MGMT	APC	611	0.388602606850561	0.13085023400936	6.16950934784199e-13	7.1015210839892	0.324227303628054	0.137742341496197	0.0198195054182354	0	1.47659662275146e-13	7.29651617994417	1.36684957646588e-12	5.81575307789692e-12
FLJ42969_YWHAZ	OR4F21_ZNF596_CSMD1_RPL23AP53_FBXO25_C8orf42	IFNA6_KLHL9_IFNE_CDKN2B_IFNA13_DMRTA1_MIR31_IFNA2_C9orf53_IFNA8_IFNA22P_MTAP_IFNA5_IFNA1_CDKN2BhyphenAS1	CDKN2A	MGMT	574	0.362534101242801	0.130016722408027	7.89992653515981e-08	5.24298600133055	0.307220887296938	0.137744375271677	0.0164879582127514	0	5.30967123602011e-08	5.31579367603849	2.43557464062976e-07	4.15200742448936e-07
ACTN2	POU5F1B_LOC727677_MIR1204_MIR1208_MYC_MIR1205_PVT1	OR4F21_ZNF596_CSMD1_RPL23AP53_FBXO25_C8orf42	IFNA6_KLHL9_IFNE_CDKN2B_IFNA13_DMRTA1_MIR31_IFNA2_C9orf53_IFNA8_IFNA22P_MTAP_IFNA5_IFNA1_CDKN2BhyphenAS1	CDKN2A	531	0.360412246135192	0.138351555929352	0.000108174368576797	3.6991194854317	0.360409697779139	0.138351819870273	8.05859081080357e-07	0	0.000108179800834329	3.69910673892854	0.000280693801407255	0.000337839403381942
MFN1_TERC_GNB4_SOX2_MECOM_ZMAT3_KCNMB3_ZNF639_KCNMB2	IFNA6_KLHL9_IFNE_CDKN2B_IFNA13_DMRTA1_MIR31_IFNA2_C9orf53_IFNA8_IFNA22P_MTAP_IFNA5_IFNA1_CDKN2BhyphenAS1	CDKN2A	MGMT	APC	615	0.418308578357078	0.138586956521739	0	9.05269103981485	0.412324983695006	0.138823143878251	0.0020444203346525	0	0	9.06744185755911	0	0
ACTN2	FLJ42969_YWHAZ	TH1L_SLMO2hyphenATP5E_CABLES2_ZNF217_C20orf151_SLMO2_TUBB1_PRIC285_MIR296_ATP5E_STX16hyphenNPEPL1_MIR298_GNAShyphenAS1_CTSZ_GNAS_NPEPL1	IFNA6_KLHL9_IFNE_CDKN2B_IFNA13_DMRTA1_MIR31_IFNA2_C9orf53_IFNA8_IFNA22P_MTAP_IFNA5_IFNA1_CDKN2BhyphenAS1	CDKN2A	485	0.330706274628675	0.138863428047663	2.1801394023413e-10	6.24055254367259	0.330705579613627	0.138863527593935	2.11650870902681e-07	0	2.18023710196746e-10	6.24054556119537	1.43039127632418e-09	1.53431043555184e-09
MFN1_TERC_GNB4_SOX2_MECOM_ZMAT3_KCNMB3_ZNF639_KCNMB2	CCND1	VHL	IFNA6_KLHL9_IFNE_CDKN2B_IFNA13_DMRTA1_MIR31_IFNA2_C9orf53_IFNA8_IFNA22P_MTAP_IFNA5_IFNA1_CDKN2BhyphenAS1	CDKN2A	591	0.379812064261898	0.132083000798085	5.7954985255293e-10	6.08580151955137	0.32189652825503	0.138958747513546	0.0177056738495335	0	7.0772265825525e-10	6.05371320203077	4.36747766580943e-09	3.91768074669826e-09
MFN1_TERC_GNB4_SOX2_MECOM_ZMAT3_KCNMB3_ZNF639_KCNMB2	SLC6A18_SLC12A7_CLPTM1L_IRX4_TERT_SLC6A19_NKD2	KRAS	IFNA6_KLHL9_IFNE_CDKN2B_IFNA13_DMRTA1_MIR31_IFNA2_C9orf53_IFNA8_IFNA22P_MTAP_IFNA5_IFNA1_CDKN2BhyphenAS1	CDKN2A	585	0.396180660806305	0.138102524866106	3.0483745538934e-07	4.98812698580138	0.382704317332211	0.139092638622003	0.00440588036196682	0	2.940715856381e-07	4.99507037173738	1.21592979574707e-06	1.48094792157233e-06
MFN1_TERC_GNB4_SOX2_MECOM_ZMAT3_KCNMB3_ZNF639_KCNMB2	ORAOV1_ANO1	VHL	IFNA6_KLHL9_IFNE_CDKN2B_IFNA13_DMRTA1_MIR31_IFNA2_C9orf53_IFNA8_IFNA22P_MTAP_IFNA5_IFNA1_CDKN2BhyphenAS1	CDKN2A	584	0.377690209154289	0.132825040128411	6.22207063649682e-10	6.07441386402324	0.322604023798189	0.139544051288994	0.0168284804966323	0	7.64189822533012e-10	6.04134164595304	4.7018266027106e-09	4.1922475927872e-09
ARNT_APH1A_MCL1_ANP32E_CA14_PRPF3_ENSA_VPS45_C1orf51_GOLPH3L_PLEKHO1_MRPS21_UBQLN4_SETDB1_RPRD2_C1orf54	FLJ42969_YWHAZ	OR4F21_ZNF596_CSMD1_RPL23AP53_FBXO25_C8orf42	IFNA6_KLHL9_IFNE_CDKN2B_IFNA13_DMRTA1_MIR31_IFNA2_C9orf53_IFNA8_IFNA22P_MTAP_IFNA5_IFNA1_CDKN2BhyphenAS1	CDKN2A	489	0.335556229160352	0.139566395663957	9.61675183930311e-13	7.03992926784291	0.335554016453506	0.139566718531769	6.73340982774093e-07	0	9.61786206232773e-13	7.03991478492958	8.23529439086812e-12	8.82251117400352e-12
MFN1_TERC_GNB4_SOX2_MECOM_ZMAT3_KCNMB3_ZNF639_KCNMB2	FLJ42969_YWHAZ	IFNA6_KLHL9_IFNE_CDKN2B_IFNA13_DMRTA1_MIR31_IFNA2_C9orf53_IFNA8_IFNA22P_MTAP_IFNA5_IFNA1_CDKN2BhyphenAS1	CDKN2A	PTEN	617	0.4022431039709	0.133760361718161	8.94839757847876e-14	7.36355943871891	0.337738671581681	0.139937270985891	0.0202700529869769	0	2.74225087082414e-14	7.52001156914852	2.80364454703662e-13	9.47884382668755e-13
SLC6A18_SLC12A7_CLPTM1L_IRX4_TERT_SLC6A19_NKD2	FLJ42969_YWHAZ	IFNA6_KLHL9_IFNE_CDKN2B_IFNA13_DMRTA1_MIR31_IFNA2_C9orf53_IFNA8_IFNA22P_MTAP_IFNA5_IFNA1_CDKN2BhyphenAS1	CDKN2A	MGMT	558	0.358290391027584	0.131979695431472	1.24939978807248e-07	5.15779126633639	0.305218812009665	0.140003416563096	0.0157593707121142	0	1.00295166394204e-07	5.19878967917815	4.38524610510828e-07	6.38685712559439e-07
ARNT_APH1A_MCL1_ANP32E_CA14_PRPF3_ENSA_VPS45_C1orf51_GOLPH3L_PLEKHO1_MRPS21_UBQLN4_SETDB1_RPRD2_C1orf54	SLC6A18_SLC12A7_CLPTM1L_IRX4_TERT_SLC6A19_NKD2	IFNA6_KLHL9_IFNE_CDKN2B_IFNA13_DMRTA1_MIR31_IFNA2_C9orf53_IFNA8_IFNA22P_MTAP_IFNA5_IFNA1_CDKN2BhyphenAS1	CDKN2A	PTEN	544	0.356168535919976	0.134255319148936	1.45241308202593e-07	5.12951954199635	0.310666569495336	0.141275761760447	0.0135614703590492	0	1.3042813473696e-07	5.14973390962018	5.64273298704111e-07	7.38789327614675e-07
SLC6A18_SLC12A7_CLPTM1L_IRX4_TERT_SLC6A19_NKD2	KRAS	IFNA6_KLHL9_IFNE_CDKN2B_IFNA13_DMRTA1_MIR31_IFNA2_C9orf53_IFNA8_IFNA22P_MTAP_IFNA5_IFNA1_CDKN2BhyphenAS1	CDKN2A	MGMT	557	0.381933919369506	0.139484126984127	1.11287556947559e-09	5.98041114463217	0.362107574173039	0.141543213708075	0.00629517664057502	0	1.05609465617107e-09	5.98893547594728	6.34583192523845e-09	7.30657921812248e-09
ARNT_APH1A_MCL1_ANP32E_CA14_PRPF3_ENSA_VPS45_C1orf51_GOLPH3L_PLEKHO1_MRPS21_UBQLN4_SETDB1_RPRD2_C1orf54	TH1L_SLMO2hyphenATP5E_CABLES2_ZNF217_C20orf151_SLMO2_TUBB1_PRIC285_MIR296_ATP5E_STX16hyphenNPEPL1_MIR298_GNAShyphenAS1_CTSZ_GNAS_NPEPL1	OR4F21_ZNF596_CSMD1_RPL23AP53_FBXO25_C8orf42	IFNA6_KLHL9_IFNE_CDKN2B_IFNA13_DMRTA1_MIR31_IFNA2_C9orf53_IFNA8_IFNA22P_MTAP_IFNA5_IFNA1_CDKN2BhyphenAS1	CDKN2A	469	0.329493785995756	0.142134314627415	1.02007291502559e-12	7.03171749276625	0.329491073306608	0.142134764085691	8.16961114154301e-07	0	1.02018393732806e-12	7.03169966728461	8.66313219507919e-12	9.23458079461492e-12
FLJ42969_YWHAZ	TH1L_SLMO2hyphenATP5E_CABLES2_ZNF217_C20orf151_SLMO2_TUBB1_PRIC285_MIR296_ATP5E_STX16hyphenNPEPL1_MIR298_GNAShyphenAS1_CTSZ_GNAS_NPEPL1	OR4F21_ZNF596_CSMD1_RPL23AP53_FBXO25_C8orf42	IFNA6_KLHL9_IFNE_CDKN2B_IFNA13_DMRTA1_MIR31_IFNA2_C9orf53_IFNA8_IFNA22P_MTAP_IFNA5_IFNA1_CDKN2BhyphenAS1	CDKN2A	472	0.331918763261594	0.142237442922374	6.22835116814713e-14	7.41185015833163	0.331918042894649	0.142237552983092	2.19701475323828e-07	0	6.22835116814713e-14	7.41184320097418	6.12404863662313e-13	6.77209611139807e-13
SLC6A18_SLC12A7_CLPTM1L_IRX4_TERT_SLC6A19_NKD2	FLJ42969_YWHAZ	OR4F21_ZNF596_CSMD1_RPL23AP53_FBXO25_C8orf42	IFNA6_KLHL9_IFNE_CDKN2B_IFNA13_DMRTA1_MIR31_IFNA2_C9orf53_IFNA8_IFNA22P_MTAP_IFNA5_IFNA1_CDKN2BhyphenAS1	CDKN2A	456	0.321612609881782	0.142554194156456	1.82867054832059e-11	6.61733398963564	0.321610637646552	0.142554547530161	5.87817845314721e-07	0	1.82884818400453e-11	6.61731955063016	1.38172169784166e-10	1.46222489369604e-10
KRAS	OR4F21_ZNF596_CSMD1_RPL23AP53_FBXO25_C8orf42	IFNA6_KLHL9_IFNE_CDKN2B_IFNA13_DMRTA1_MIR31_IFNA2_C9orf53_IFNA8_IFNA22P_MTAP_IFNA5_IFNA1_CDKN2BhyphenAS1	CDKN2A	MGMT	573	0.386177629584723	0.137558869701727	2.18374462956916e-09	5.86963753555129	0.342206846972487	0.142578139283975	0.013735079322601	0	1.60889834788236e-09	5.92008275122839	9.33322570871723e-09	1.38079852731219e-08
ACTN2	SLC6A18_SLC12A7_CLPTM1L_IRX4_TERT_SLC6A19_NKD2	FLJ42969_YWHAZ	IFNA6_KLHL9_IFNE_CDKN2B_IFNA13_DMRTA1_MIR31_IFNA2_C9orf53_IFNA8_IFNA22P_MTAP_IFNA5_IFNA1_CDKN2BhyphenAS1	CDKN2A	449	0.317368899666566	0.142788920725883	2.140586596866e-10	6.24341560146852	0.31736816978001	0.142789052471975	2.17604512996774e-07	0	2.14068540671519e-10	6.24340840606367	1.40997067653837e-09	1.51165135964248e-09
ACTN2	POU5F1B_LOC727677_MIR1204_MIR1208_MYC_MIR1205_PVT1	TH1L_SLMO2hyphenATP5E_CABLES2_ZNF217_C20orf151_SLMO2_TUBB1_PRIC285_MIR296_ATP5E_STX16hyphenNPEPL1_MIR298_GNAShyphenAS1_CTSZ_GNAS_NPEPL1	IFNA6_KLHL9_IFNE_CDKN2B_IFNA13_DMRTA1_MIR31_IFNA2_C9orf53_IFNA8_IFNA22P_MTAP_IFNA5_IFNA1_CDKN2BhyphenAS1	CDKN2A	515	0.36404971203395	0.142797668609492	1.7563119680819e-07	5.09363517652578	0.364048121445655	0.142797841866115	5.07411259528398e-07	0	1.75639893185142e-07	5.093625793797	7.52573038935444e-07	8.8678650968263e-07
ARNT_APH1A_MCL1_ANP32E_CA14_PRPF3_ENSA_VPS45_C1orf51_GOLPH3L_PLEKHO1_MRPS21_UBQLN4_SETDB1_RPRD2_C1orf54	ACTN2	IFNA6_KLHL9_IFNE_CDKN2B_IFNA13_DMRTA1_MIR31_IFNA2_C9orf53_IFNA8_IFNA22P_MTAP_IFNA5_IFNA1_CDKN2BhyphenAS1	CDKN2A	MGMT	486	0.344043649590785	0.14295154185022	1.97681204738842e-10	6.25584773660076	0.343790661273332	0.142990350913149	7.72001534310808e-05	0	1.97729277395808e-10	6.25580973670798	1.31926514626099e-09	1.40080991633904e-09
MFN1_TERC_GNB4_SOX2_MECOM_ZMAT3_KCNMB3_ZNF639_KCNMB2	TH1L_SLMO2hyphenATP5E_CABLES2_ZNF217_C20orf151_SLMO2_TUBB1_PRIC285_MIR296_ATP5E_STX16hyphenNPEPL1_MIR298_GNAShyphenAS1_CTSZ_GNAS_NPEPL1	IFNA6_KLHL9_IFNE_CDKN2B_IFNA13_DMRTA1_MIR31_IFNA2_C9orf53_IFNA8_IFNA22P_MTAP_IFNA5_IFNA1_CDKN2BhyphenAS1	CDKN2A	PTEN	593	0.395574416489845	0.13639846743295	3.47721851312599e-13	7.18030901266656	0.335605986196403	0.14304725741526	0.0187286509540179	0	1.35447209004269e-13	7.30816989621685	1.2594751787501e-12	3.40270668784472e-12
ARNT_APH1A_MCL1_ANP32E_CA14_PRPF3_ENSA_VPS45_C1orf51_GOLPH3L_PLEKHO1_MRPS21_UBQLN4_SETDB1_RPRD2_C1orf54	POU5F1B_LOC727677_MIR1204_MIR1208_MYC_MIR1205_PVT1	OR4F21_ZNF596_CSMD1_RPL23AP53_FBXO25_C8orf42	IFNA6_KLHL9_IFNE_CDKN2B_IFNA13_DMRTA1_MIR31_IFNA2_C9orf53_IFNA8_IFNA22P_MTAP_IFNA5_IFNA1_CDKN2BhyphenAS1	CDKN2A	521	0.369202788723856	0.143062397372742	6.86751178147205e-09	5.67665981197654	0.369194892706879	0.143063262187601	2.52003334735664e-06	0	6.86842571706592e-09	5.67663703991418	3.60066705320675e-08	4.04376410055159e-08
SLC6A18_SLC12A7_CLPTM1L_IRX4_TERT_SLC6A19_NKD2	TH1L_SLMO2hyphenATP5E_CABLES2_ZNF217_C20orf151_SLMO2_TUBB1_PRIC285_MIR296_ATP5E_STX16hyphenNPEPL1_MIR298_GNAShyphenAS1_CTSZ_GNAS_NPEPL1	IFNA6_KLHL9_IFNE_CDKN2B_IFNA13_DMRTA1_MIR31_IFNA2_C9orf53_IFNA8_IFNA22P_MTAP_IFNA5_IFNA1_CDKN2BhyphenAS1	CDKN2A	MGMT	514	0.348590481964232	0.138260869565217	7.02411129260838e-10	6.05492599267546	0.317659897031711	0.14336318755454	0.00923371113839547	0	6.64093890989648e-10	6.06394960885823	4.13549377570826e-09	4.71717277983994e-09
FLJ42969_YWHAZ	CCND1	IFNA6_KLHL9_IFNE_CDKN2B_IFNA13_DMRTA1_MIR31_IFNA2_C9orf53_IFNA8_IFNA22P_MTAP_IFNA5_IFNA1_CDKN2BhyphenAS1	CDKN2A	PTEN	563	0.371021521673234	0.135008169934641	4.50084414183038e-13	7.14495356634771	0.311932824129798	0.143677513719874	0.0177833526500199	0	2.66675570514963e-13	7.21653064958125	2.40358902372039e-12	4.38352355993433e-12
POU5F1B_LOC727677_MIR1204_MIR1208_MYC_MIR1205_PVT1	TH1L_SLMO2hyphenATP5E_CABLES2_ZNF217_C20orf151_SLMO2_TUBB1_PRIC285_MIR296_ATP5E_STX16hyphenNPEPL1_MIR298_GNAShyphenAS1_CTSZ_GNAS_NPEPL1	OR4F21_ZNF596_CSMD1_RPL23AP53_FBXO25_C8orf42	IFNA6_KLHL9_IFNE_CDKN2B_IFNA13_DMRTA1_MIR31_IFNA2_C9orf53_IFNA8_IFNA22P_MTAP_IFNA5_IFNA1_CDKN2BhyphenAS1	CDKN2A	514	0.367080933616247	0.143889347646573	3.45559958425667e-09	5.79306828127622	0.367078630508926	0.143889600889669	7.36566680067934e-07	0	3.45583583971631e-09	5.79305680510357	1.92459150423225e-08	2.09476611966002e-08
FLJ42969_YWHAZ	ORAOV1_ANO1	IFNA6_KLHL9_IFNE_CDKN2B_IFNA13_DMRTA1_MIR31_IFNA2_C9orf53_IFNA8_IFNA22P_MTAP_IFNA5_IFNA1_CDKN2BhyphenAS1	CDKN2A	PTEN	564	0.370112155198545	0.134520884520885	2.62090349423261e-12	6.89887089052557	0.307552777194718	0.14394292961109	0.0187427609599917	0	1.50335299764492e-12	6.97740550803578	1.23575616406412e-11	2.26300700867564e-11
POU5F1B_LOC727677_MIR1204_MIR1208_MYC_MIR1205_PVT1	FLJ42969_YWHAZ	VHL	IFNA6_KLHL9_IFNE_CDKN2B_IFNA13_DMRTA1_MIR31_IFNA2_C9orf53_IFNA8_IFNA22P_MTAP_IFNA5_IFNA1_CDKN2BhyphenAS1	CDKN2A	527	0.377690209154289	0.144261637239165	0	8.78231231379306	0.377689890337458	0.144261661371782	1.05879135354716e-07	0	0	8.78230843302953	0	0
SLC6A18_SLC12A7_CLPTM1L_IRX4_TERT_SLC6A19_NKD2	TH1L_SLMO2hyphenATP5E_CABLES2_ZNF217_C20orf151_SLMO2_TUBB1_PRIC285_MIR296_ATP5E_STX16hyphenNPEPL1_MIR298_GNAShyphenAS1_CTSZ_GNAS_NPEPL1	OR4F21_ZNF596_CSMD1_RPL23AP53_FBXO25_C8orf42	IFNA6_KLHL9_IFNE_CDKN2B_IFNA13_DMRTA1_MIR31_IFNA2_C9orf53_IFNA8_IFNA22P_MTAP_IFNA5_IFNA1_CDKN2BhyphenAS1	CDKN2A	440	0.316156411033647	0.144534995206136	2.08816297586623e-11	6.59768333963608	0.316153738651169	0.144535522726968	7.88765172372806e-07	0	2.08842942939214e-11	6.59766405347254	1.5663220720441e-10	1.6568242916622e-10
TH1L_SLMO2hyphenATP5E_CABLES2_ZNF217_C20orf151_SLMO2_TUBB1_PRIC285_MIR296_ATP5E_STX16hyphenNPEPL1_MIR298_GNAShyphenAS1_CTSZ_GNAS_NPEPL1	IFNA6_KLHL9_IFNE_CDKN2B_IFNA13_DMRTA1_MIR31_IFNA2_C9orf53_IFNA8_IFNA22P_MTAP_IFNA5_IFNA1_CDKN2BhyphenAS1	CDKN2A	MGMT	APC	529	0.380115186420127	0.144537480063796	0	9.38151278232459	0.380111333810841	0.144537846355839	1.25520656447611e-06	0	0	9.38149986898544	0	0
ACTN2	SLC6A18_SLC12A7_CLPTM1L_IRX4_TERT_SLC6A19_NKD2	OR4F21_ZNF596_CSMD1_RPL23AP53_FBXO25_C8orf42	IFNA6_KLHL9_IFNE_CDKN2B_IFNA13_DMRTA1_MIR31_IFNA2_C9orf53_IFNA8_IFNA22P_MTAP_IFNA5_IFNA1_CDKN2BhyphenAS1	CDKN2A	423	0.304334646862686	0.144671314741036	8.61115401207257e-10	6.02204867178181	0.304332604216196	0.144671761656529	5.93123136342765e-07	0	8.61200333268641e-10	6.02203272050984	5.25153318951649e-09	5.72683543521331e-09
MFN1_TERC_GNB4_SOX2_MECOM_ZMAT3_KCNMB3_ZNF639_KCNMB2	KRAS	IFNA6_KLHL9_IFNE_CDKN2B_IFNA13_DMRTA1_MIR31_IFNA2_C9orf53_IFNA8_IFNA22P_MTAP_IFNA5_IFNA1_CDKN2BhyphenAS1	CDKN2A	MGMT	637	0.427099120945741	0.136976579134138	1.11022302462516e-16	8.18225310783534	0.338949008548523	0.144758203833005	0.0281979365652371	0	0	8.44834724697963	0	1.67757964382699e-15
ACTN2	SLC6A18_SLC12A7_CLPTM1L_IRX4_TERT_SLC6A19_NKD2	TH1L_SLMO2hyphenATP5E_CABLES2_ZNF217_C20orf151_SLMO2_TUBB1_PRIC285_MIR296_ATP5E_STX16hyphenNPEPL1_MIR298_GNAShyphenAS1_CTSZ_GNAS_NPEPL1	IFNA6_KLHL9_IFNE_CDKN2B_IFNA13_DMRTA1_MIR31_IFNA2_C9orf53_IFNA8_IFNA22P_MTAP_IFNA5_IFNA1_CDKN2BhyphenAS1	CDKN2A	433	0.31191270081843	0.144800777453839	2.59585575257404e-10	6.21319756421794	0.311911572635638	0.144801004362491	3.32457454469302e-07	0	2.59602006558168e-10	6.21318760974954	1.67761674049382e-09	1.81445019440124e-09
CCND1	TH1L_SLMO2hyphenATP5E_CABLES2_ZNF217_C20orf151_SLMO2_TUBB1_PRIC285_MIR296_ATP5E_STX16hyphenNPEPL1_MIR298_GNAShyphenAS1_CTSZ_GNAS_NPEPL1	OR4F21_ZNF596_CSMD1_RPL23AP53_FBXO25_C8orf42	IFNA6_KLHL9_IFNE_CDKN2B_IFNA13_DMRTA1_MIR31_IFNA2_C9orf53_IFNA8_IFNA22P_MTAP_IFNA5_IFNA1_CDKN2BhyphenAS1	CDKN2A	456	0.328584419521067	0.144833948339483	1.13242748511766e-14	7.63519942207301	0.328490188258272	0.144851332908467	2.81131623965922e-05	0	1.13242748511766e-14	7.63478980263139	1.22480972732463e-13	1.33743590914758e-13
SLC6A18_SLC12A7_CLPTM1L_IRX4_TERT_SLC6A19_NKD2	POU5F1B_LOC727677_MIR1204_MIR1208_MYC_MIR1205_PVT1	IFNA6_KLHL9_IFNE_CDKN2B_IFNA13_DMRTA1_MIR31_IFNA2_C9orf53_IFNA8_IFNA22P_MTAP_IFNA5_IFNA1_CDKN2BhyphenAS1	CDKN2A	MGMT	594	0.392543194907548	0.135328185328185	1.37783482095921e-05	4.19277150997271	0.317566984099714	0.144862694748149	0.0229970612067003	0	6.39964365556356e-06	4.36350865734844	2.08089678990239e-05	5.12943941498402e-05
POU5F1B_LOC727677_MIR1204_MIR1208_MYC_MIR1205_PVT1	FLJ42969_YWHAZ	KRAS	TH1L_SLMO2hyphenATP5E_CABLES2_ZNF217_C20orf151_SLMO2_TUBB1_PRIC285_MIR296_ATP5E_STX16hyphenNPEPL1_MIR298_GNAShyphenAS1_CTSZ_GNAS_NPEPL1	APC	533	0.361624734768112	0.138306789606035	1.94733118519252e-12	6.9409514944363	0.319198651917924	0.144887987544537	0.0127884668121663	0	1.35191857708605e-12	6.99232103529974	1.12934661622432e-11	1.70287897258325e-11
ACTN2	MFN1_TERC_GNB4_SOX2_MECOM_ZMAT3_KCNMB3_ZNF639_KCNMB2	IFNA6_KLHL9_IFNE_CDKN2B_IFNA13_DMRTA1_MIR31_IFNA2_C9orf53_IFNA8_IFNA22P_MTAP_IFNA5_IFNA1_CDKN2BhyphenAS1	CDKN2A	PTEN	570	0.382843285844195	0.137173396674584	7.54774034383843e-08	5.25139105711186	0.32276476389044	0.145251345887658	0.0184007796111751	0	4.15999558134317e-08	5.36004785029761	1.9429070271955e-07	3.97707856579179e-07
SLC6A18_SLC12A7_CLPTM1L_IRX4_TERT_SLC6A19_NKD2	IFNA6_KLHL9_IFNE_CDKN2B_IFNA13_DMRTA1_MIR31_IFNA2_C9orf53_IFNA8_IFNA22P_MTAP_IFNA5_IFNA1_CDKN2BhyphenAS1	CDKN2A	MGMT	APC	509	0.369202788723856	0.145525451559934	1.11022302462516e-16	8.16971415098033	0.36919780116435	0.145526027074499	1.594448917907e-06	0	1.11022302462516e-16	8.16969450353852	1.53121363463403e-15	1.67757964382699e-15
ORAOV1_ANO1	TH1L_SLMO2hyphenATP5E_CABLES2_ZNF217_C20orf151_SLMO2_TUBB1_PRIC285_MIR296_ATP5E_STX16hyphenNPEPL1_MIR298_GNAShyphenAS1_CTSZ_GNAS_NPEPL1	OR4F21_ZNF596_CSMD1_RPL23AP53_FBXO25_C8orf42	IFNA6_KLHL9_IFNE_CDKN2B_IFNA13_DMRTA1_MIR31_IFNA2_C9orf53_IFNA8_IFNA22P_MTAP_IFNA5_IFNA1_CDKN2BhyphenAS1	CDKN2A	449	0.326462564413459	0.14577530176416	5.6621374255883e-15	7.72409004902142	0.32639781748272	0.145787665464983	1.92625332978332e-05	0	5.6621374255883e-15	7.72379435705893	6.50038682099662e-14	7.09493439608778e-14
ACTN2	MFN1_TERC_GNB4_SOX2_MECOM_ZMAT3_KCNMB3_ZNF639_KCNMB2	OR4F21_ZNF596_CSMD1_RPL23AP53_FBXO25_C8orf42	IFNA6_KLHL9_IFNE_CDKN2B_IFNA13_DMRTA1_MIR31_IFNA2_C9orf53_IFNA8_IFNA22P_MTAP_IFNA5_IFNA1_CDKN2BhyphenAS1	CDKN2A	473	0.344953016065474	0.146089630931459	2.71760047798608e-09	5.83326846864433	0.344912985540049	0.146096043478409	1.2254476473939e-05	0	2.71927325101728e-09	5.83316583736011	1.53519410187926e-08	1.67205658151539e-08
ARNT_APH1A_MCL1_ANP32E_CA14_PRPF3_ENSA_VPS45_C1orf51_GOLPH3L_PLEKHO1_MRPS21_UBQLN4_SETDB1_RPRD2_C1orf54	ACTN2	IFNA6_KLHL9_IFNE_CDKN2B_IFNA13_DMRTA1_MIR31_IFNA2_C9orf53_IFNA8_IFNA22P_MTAP_IFNA5_IFNA1_CDKN2BhyphenAS1	CDKN2A	PTEN	471	0.343740527432555	0.146164021164021	2.3619217692783e-11	6.57938905436618	0.343736097590731	0.146164717216266	1.3607947241625e-06	0	2.36215491611347e-11	6.57937458206689	1.7524290081636e-10	1.84553202884673e-10
EGFR	KRAS	IFNA6_KLHL9_IFNE_CDKN2B_IFNA13_DMRTA1_MIR31_IFNA2_C9orf53_IFNA8_IFNA22P_MTAP_IFNA5_IFNA1_CDKN2BhyphenAS1	CDKN2A	APC	529	0.386177629584723	0.146193092621664	1.05693231944315e-13	7.34143103014579	0.386158602203341	0.14619492307029	6.22756309026705e-06	0	1.05693231944315e-13	7.34139326178332	1.00555366502577e-12	1.11384405972086e-12
CCND1	ORAOV1_ANO1	KRAS	MGMT	APC	456	0.333434374052743	0.146363636363636	0	9.07598989721826	0.333425377351259	0.14636523256246	2.7139369760601e-06	0	0	9.0760129764264	0	0
IFNA6_KLHL9_IFNE_CDKN2B_IFNA13_DMRTA1_MIR31_IFNA2_C9orf53_IFNA8_IFNA22P_MTAP_IFNA5_IFNA1_CDKN2BhyphenAS1	CDKN2A	PTEN	MGMT	APC	546	0.399818126705062	0.146512509476876	0	10.3478686974709	0.399730573511683	0.146519521828365	2.92376671272766e-05	0	0	10.3479420871984	0	0
FLJ42969_YWHAZ	CCND1	OR4F21_ZNF596_CSMD1_RPL23AP53_FBXO25_C8orf42	IFNA6_KLHL9_IFNE_CDKN2B_IFNA13_DMRTA1_MIR31_IFNA2_C9orf53_IFNA8_IFNA22P_MTAP_IFNA5_IFNA1_CDKN2BhyphenAS1	CDKN2A	452	0.331009396786905	0.146520146520146	2.22044604925031e-16	8.14047031557475	0.330977401739859	0.146526054842538	9.59202215654985e-06	0	2.22044604925031e-16	8.14032877185851	2.96299781247363e-15	3.19092072112545e-15
KRAS	IFNA6_KLHL9_IFNE_CDKN2B_IFNA13_DMRTA1_MIR31_IFNA2_C9orf53_IFNA8_IFNA22P_MTAP_IFNA5_IFNA1_CDKN2BhyphenAS1	CDKN2A	PTEN	MGMT	596	0.412852379508942	0.140602055800294	0	8.78688182025643	0.350608973249	0.14674756438148	0.0199458069481299	0	0	8.92882237102983	0	0
MFN1_TERC_GNB4_SOX2_MECOM_ZMAT3_KCNMB3_ZNF639_KCNMB2	POU5F1B_LOC727677_MIR1204_MIR1208_MYC_MIR1205_PVT1	IFNA6_KLHL9_IFNE_CDKN2B_IFNA13_DMRTA1_MIR31_IFNA2_C9orf53_IFNA8_IFNA22P_MTAP_IFNA5_IFNA1_CDKN2BhyphenAS1	CDKN2A	PTEN	621	0.431645953319188	0.140976123595506	0	8.71090014623754	0.357938641321292	0.146926525272211	0.0240882087253621	0	0	8.90334653547074	0	0
ARNT_APH1A_MCL1_ANP32E_CA14_PRPF3_ENSA_VPS45_C1orf51_GOLPH3L_PLEKHO1_MRPS21_UBQLN4_SETDB1_RPRD2_C1orf54	SLC6A18_SLC12A7_CLPTM1L_IRX4_TERT_SLC6A19_NKD2	OR4F21_ZNF596_CSMD1_RPL23AP53_FBXO25_C8orf42	IFNA6_KLHL9_IFNE_CDKN2B_IFNA13_DMRTA1_MIR31_IFNA2_C9orf53_IFNA8_IFNA22P_MTAP_IFNA5_IFNA1_CDKN2BhyphenAS1	CDKN2A	429	0.315550166717187	0.146974063400576	1.09778852674935e-12	7.02146167262255	0.31554098429822	0.146976004176686	2.69643979497175e-06	0	1.09812159365674e-12	7.02141553541295	9.24852407772377e-12	9.80850183682571e-12
ARNT_APH1A_MCL1_ANP32E_CA14_PRPF3_ENSA_VPS45_C1orf51_GOLPH3L_PLEKHO1_MRPS21_UBQLN4_SETDB1_RPRD2_C1orf54	FLJ42969_YWHAZ	TH1L_SLMO2hyphenATP5E_CABLES2_ZNF217_C20orf151_SLMO2_TUBB1_PRIC285_MIR296_ATP5E_STX16hyphenNPEPL1_MIR298_GNAShyphenAS1_CTSZ_GNAS_NPEPL1	IFNA6_KLHL9_IFNE_CDKN2B_IFNA13_DMRTA1_MIR31_IFNA2_C9orf53_IFNA8_IFNA22P_MTAP_IFNA5_IFNA1_CDKN2BhyphenAS1	CDKN2A	457	0.336768717793271	0.147164716471647	0	8.30713689456364	0.336767410021267	0.147164933076902	3.99960751402749e-07	0	0	8.30712703456842	0	0
ACTN2	CCND1	OR4F21_ZNF596_CSMD1_RPL23AP53_FBXO25_C8orf42	IFNA6_KLHL9_IFNE_CDKN2B_IFNA13_DMRTA1_MIR31_IFNA2_C9orf53_IFNA8_IFNA22P_MTAP_IFNA5_IFNA1_CDKN2BhyphenAS1	CDKN2A	427	0.314943922400727	0.14725697786333	6.92557122761173e-13	7.08552977124975	0.314903913909549	0.147265627050382	1.17077031762322e-05	0	6.93556323483335e-13	7.08532403046315	6.01374786817828e-12	6.4986524533069e-12
MFN1_TERC_GNB4_SOX2_MECOM_ZMAT3_KCNMB3_ZNF639_KCNMB2	FLJ42969_YWHAZ	IFNA6_KLHL9_IFNE_CDKN2B_IFNA13_DMRTA1_MIR31_IFNA2_C9orf53_IFNA8_IFNA22P_MTAP_IFNA5_IFNA1_CDKN2BhyphenAS1	CDKN2A	MGMT	606	0.398605638072143	0.134790874524715	7.11652958784725e-14	7.39415307803003	0.305657709107571	0.147300869748172	0.0283030444723279	0	1.0325074129014e-14	7.6460209251197	1.12861847527254e-13	7.65678968744822e-13
POU5F1B_LOC727677_MIR1204_MIR1208_MYC_MIR1205_PVT1	CCND1	OR4F21_ZNF596_CSMD1_RPL23AP53_FBXO25_C8orf42	IFNA6_KLHL9_IFNE_CDKN2B_IFNA13_DMRTA1_MIR31_IFNA2_C9orf53_IFNA8_IFNA22P_MTAP_IFNA5_IFNA1_CDKN2BhyphenAS1	CDKN2A	502	0.367384055774477	0.146452145214521	1.07788211689552e-09	5.98561297067617	0.360508892875005	0.147380770953227	0.00216030299337276	0	1.12293507825711e-09	5.97894525514536	6.70823135412314e-09	7.09951201993684e-09
MFN1_TERC_GNB4_SOX2_MECOM_ZMAT3_KCNMB3_ZNF639_KCNMB2	FLJ42969_YWHAZ	OR4F21_ZNF596_CSMD1_RPL23AP53_FBXO25_C8orf42	IFNA6_KLHL9_IFNE_CDKN2B_IFNA13_DMRTA1_MIR31_IFNA2_C9orf53_IFNA8_IFNA22P_MTAP_IFNA5_IFNA1_CDKN2BhyphenAS1	CDKN2A	486	0.359199757502273	0.14746835443038	4.10782519111308e-15	7.76362229866266	0.359186722192588	0.147470175771835	4.08849571277642e-06	0	4.10782519111308e-15	7.76358509981145	4.85148319984907e-14	5.34277263780847e-14
FLJ42969_YWHAZ	ORAOV1_ANO1	OR4F21_ZNF596_CSMD1_RPL23AP53_FBXO25_C8orf42	IFNA6_KLHL9_IFNE_CDKN2B_IFNA13_DMRTA1_MIR31_IFNA2_C9orf53_IFNA8_IFNA22P_MTAP_IFNA5_IFNA1_CDKN2BhyphenAS1	CDKN2A	445	0.328887541679297	0.147465437788018	1.11022302462516e-16	8.21342263837342	0.328862504369082	0.147470222936463	7.48495243891015e-06	0	1.11022302462516e-16	8.21330696710503	1.53121363463403e-15	1.67757964382699e-15
ACTN2	CCND1	TH1L_SLMO2hyphenATP5E_CABLES2_ZNF217_C20orf151_SLMO2_TUBB1_PRIC285_MIR296_ATP5E_STX16hyphenNPEPL1_MIR298_GNAShyphenAS1_CTSZ_GNAS_NPEPL1	IFNA6_KLHL9_IFNE_CDKN2B_IFNA13_DMRTA1_MIR31_IFNA2_C9orf53_IFNA8_IFNA22P_MTAP_IFNA5_IFNA1_CDKN2BhyphenAS1	CDKN2A	435	0.322218854198242	0.147695202257761	4.32986979603811e-15	7.75695179948237	0.322216234174399	0.147695718724324	7.80454010512448e-07	0	4.32986979603811e-15	7.75693485787749	5.08450424620475e-14	5.59615247223793e-14
POU5F1B_LOC727677_MIR1204_MIR1208_MYC_MIR1205_PVT1	FLJ42969_YWHAZ	KRAS	IFNA6_KLHL9_IFNE_CDKN2B_IFNA13_DMRTA1_MIR31_IFNA2_C9orf53_IFNA8_IFNA22P_MTAP_IFNA5_IFNA1_CDKN2BhyphenAS1	CDKN2A	551	0.408608669293725	0.147811572700297	0	8.40380208982559	0.408607498148767	0.147811638210181	4.03813242665074e-07	0	0	8.40379714705793	0	0
POU5F1B_LOC727677_MIR1204_MIR1208_MYC_MIR1205_PVT1	ORAOV1_ANO1	OR4F21_ZNF596_CSMD1_RPL23AP53_FBXO25_C8orf42	IFNA6_KLHL9_IFNE_CDKN2B_IFNA13_DMRTA1_MIR31_IFNA2_C9orf53_IFNA8_IFNA22P_MTAP_IFNA5_IFNA1_CDKN2BhyphenAS1	CDKN2A	495	0.365262200666869	0.147302904564315	9.05483799051865e-10	6.01391385861763	0.360458432199128	0.147970403284481	0.00150734112104239	0	9.33963018034945e-10	6.00889451552518	5.67838462148465e-09	6.00248131306962e-09
ACTN2	ORAOV1_ANO1	OR4F21_ZNF596_CSMD1_RPL23AP53_FBXO25_C8orf42	IFNA6_KLHL9_IFNE_CDKN2B_IFNA13_DMRTA1_MIR31_IFNA2_C9orf53_IFNA8_IFNA22P_MTAP_IFNA5_IFNA1_CDKN2BhyphenAS1	CDKN2A	420	0.312822067293119	0.148255813953488	2.93098878501041e-13	7.20365015366235	0.312792025916637	0.148262520124087	8.76691170603549e-06	0	2.93431945408429e-13	7.20348769771909	2.63319933543372e-12	2.92387473456136e-12
SLC6A18_SLC12A7_CLPTM1L_IRX4_TERT_SLC6A19_NKD2	POU5F1B_LOC727677_MIR1204_MIR1208_MYC_MIR1205_PVT1	OR4F21_ZNF596_CSMD1_RPL23AP53_FBXO25_C8orf42	IFNA6_KLHL9_IFNE_CDKN2B_IFNA13_DMRTA1_MIR31_IFNA2_C9orf53_IFNA8_IFNA22P_MTAP_IFNA5_IFNA1_CDKN2BhyphenAS1	CDKN2A	474	0.353137314337678	0.148283261802575	6.43474296069257e-08	5.28069487564277	0.353130836095153	0.148284233125223	2.01664435379211e-06	0	6.43543716094541e-08	5.28067511243256	2.9001805626629e-07	3.45258401676847e-07
SLC6A18_SLC12A7_CLPTM1L_IRX4_TERT_SLC6A19_NKD2	FLJ42969_YWHAZ	TH1L_SLMO2hyphenATP5E_CABLES2_ZNF217_C20orf151_SLMO2_TUBB1_PRIC285_MIR296_ATP5E_STX16hyphenNPEPL1_MIR298_GNAShyphenAS1_CTSZ_GNAS_NPEPL1	IFNA6_KLHL9_IFNE_CDKN2B_IFNA13_DMRTA1_MIR31_IFNA2_C9orf53_IFNA8_IFNA22P_MTAP_IFNA5_IFNA1_CDKN2BhyphenAS1	CDKN2A	434	0.32434070930585	0.148598130841122	1.33226762955019e-15	7.90661532412398	0.324340055638145	0.148598252884715	1.97165546923735e-07	0	1.33226762955019e-15	7.90660881309153	1.6296487968605e-14	1.78941828674878e-14
ACTN2	FLJ42969_YWHAZ	CCND1	IFNA6_KLHL9_IFNE_CDKN2B_IFNA13_DMRTA1_MIR31_IFNA2_C9orf53_IFNA8_IFNA22P_MTAP_IFNA5_IFNA1_CDKN2BhyphenAS1	CDKN2A	435	0.32525007578054	0.148648648648649	2.22044604925031e-16	8.1413409229979	0.325248197698793	0.148649011360518	5.62974897618993e-07	0	2.22044604925031e-16	8.14132775953064	2.96299781247363e-15	3.19092072112545e-15
ACTN2	ORAOV1_ANO1	TH1L_SLMO2hyphenATP5E_CABLES2_ZNF217_C20orf151_SLMO2_TUBB1_PRIC285_MIR296_ATP5E_STX16hyphenNPEPL1_MIR298_GNAShyphenAS1_CTSZ_GNAS_NPEPL1	IFNA6_KLHL9_IFNE_CDKN2B_IFNA13_DMRTA1_MIR31_IFNA2_C9orf53_IFNA8_IFNA22P_MTAP_IFNA5_IFNA1_CDKN2BhyphenAS1	CDKN2A	428	0.320096999090634	0.148674242424242	1.99840144432528e-15	7.85465939415931	0.320094628352874	0.148674725708981	7.04263040316886e-07	0	1.99840144432528e-15	7.85464354988514	2.40158770063652e-14	2.649493527799e-14
ACTN2	SLC6A18_SLC12A7_CLPTM1L_IRX4_TERT_SLC6A19_NKD2	POU5F1B_LOC727677_MIR1204_MIR1208_MYC_MIR1205_PVT1	IFNA6_KLHL9_IFNE_CDKN2B_IFNA13_DMRTA1_MIR31_IFNA2_C9orf53_IFNA8_IFNA22P_MTAP_IFNA5_IFNA1_CDKN2BhyphenAS1	CDKN2A	465	0.348590481964232	0.148913043478261	3.59030197016885e-07	4.95641424173204	0.348588379207612	0.148913368156609	6.5317271859162e-07	0	3.59048997644607e-07	4.95640406283543	1.46297148911736e-06	1.70001625546014e-06
ACTN2	POU5F1B_LOC727677_MIR1204_MIR1208_MYC_MIR1205_PVT1	CCND1	IFNA6_KLHL9_IFNE_CDKN2B_IFNA13_DMRTA1_MIR31_IFNA2_C9orf53_IFNA8_IFNA22P_MTAP_IFNA5_IFNA1_CDKN2BhyphenAS1	CDKN2A	481	0.361018490451652	0.149034424853065	1.03881803159567e-09	5.99161791353279	0.361010027424306	0.149035614506936	2.66519995105455e-06	0	1.03896868886011e-09	5.99159432808957	6.26123359415697e-09	6.86421561070451e-09
CCND1	IFNA6_KLHL9_IFNE_CDKN2B_IFNA13_DMRTA1_MIR31_IFNA2_C9orf53_IFNA8_IFNA22P_MTAP_IFNA5_IFNA1_CDKN2BhyphenAS1	CDKN2A	MGMT	APC	503	0.378296453470749	0.149238782051282	0	10.2066186144233	0.378243516694893	0.149245050048363	1.7073509564154e-05	0	0	10.2065860489606	0	0
ACTN2	FLJ42969_YWHAZ	ORAOV1_ANO1	IFNA6_KLHL9_IFNE_CDKN2B_IFNA13_DMRTA1_MIR31_IFNA2_C9orf53_IFNA8_IFNA22P_MTAP_IFNA5_IFNA1_CDKN2BhyphenAS1	CDKN2A	428	0.323128220672931	0.149624765478424	1.11022302462516e-16	8.22303889883446	0.323126502189367	0.149625108779663	5.13724684651033e-07	0	1.11022302462516e-16	8.22302652199285	1.53121363463403e-15	1.67757964382699e-15
OR4F21_ZNF596_CSMD1_RPL23AP53_FBXO25_C8orf42	IFNA6_KLHL9_IFNE_CDKN2B_IFNA13_DMRTA1_MIR31_IFNA2_C9orf53_IFNA8_IFNA22P_MTAP_IFNA5_IFNA1_CDKN2BhyphenAS1	CDKN2A	MGMT	APC	487	0.367687177932707	0.149629018961253	0	8.94500269839021	0.36768186114333	0.149629712470015	1.69505463090126e-06	0	0	8.94498660399602	0	0
ARNT_APH1A_MCL1_ANP32E_CA14_PRPF3_ENSA_VPS45_C1orf51_GOLPH3L_PLEKHO1_MRPS21_UBQLN4_SETDB1_RPRD2_C1orf54	POU5F1B_LOC727677_MIR1204_MIR1208_MYC_MIR1205_PVT1	TH1L_SLMO2hyphenATP5E_CABLES2_ZNF217_C20orf151_SLMO2_TUBB1_PRIC285_MIR296_ATP5E_STX16hyphenNPEPL1_MIR298_GNAShyphenAS1_CTSZ_GNAS_NPEPL1	IFNA6_KLHL9_IFNE_CDKN2B_IFNA13_DMRTA1_MIR31_IFNA2_C9orf53_IFNA8_IFNA22P_MTAP_IFNA5_IFNA1_CDKN2BhyphenAS1	CDKN2A	491	0.370718399515005	0.149632052330335	1.75082170983387e-13	7.27354264098636	0.370713684829256	0.149632643101772	1.51121424173712e-06	0	1.75082170983387e-13	7.27352665174858	1.60622259540563e-12	1.80800935362241e-12
ORAOV1_ANO1	IFNA6_KLHL9_IFNE_CDKN2B_IFNA13_DMRTA1_MIR31_IFNA2_C9orf53_IFNA8_IFNA22P_MTAP_IFNA5_IFNA1_CDKN2BhyphenAS1	CDKN2A	MGMT	APC	498	0.37647772052137	0.14975845410628	0	10.1363042011029	0.376430189420102	0.149764278030051	1.52873162296446e-05	0	0	10.1362669829614	0	0
ACTN2	POU5F1B_LOC727677_MIR1204_MIR1208_MYC_MIR1205_PVT1	ORAOV1_ANO1	IFNA6_KLHL9_IFNE_CDKN2B_IFNA13_DMRTA1_MIR31_IFNA2_C9orf53_IFNA8_IFNA22P_MTAP_IFNA5_IFNA1_CDKN2BhyphenAS1	CDKN2A	474	0.358896635344044	0.149915540540541	8.23893731016767e-10	6.02919462931739	0.358889248408611	0.149916620843619	2.31947664034272e-06	0	8.24003976163112e-10	6.02917300271278	5.03966717564046e-09	5.51498898123601e-09
POU5F1B_LOC727677_MIR1204_MIR1208_MYC_MIR1205_PVT1	CCND1	TH1L_SLMO2hyphenATP5E_CABLES2_ZNF217_C20orf151_SLMO2_TUBB1_PRIC285_MIR296_ATP5E_STX16hyphenNPEPL1_MIR298_GNAShyphenAS1_CTSZ_GNAS_NPEPL1	IFNA6_KLHL9_IFNE_CDKN2B_IFNA13_DMRTA1_MIR31_IFNA2_C9orf53_IFNA8_IFNA22P_MTAP_IFNA5_IFNA1_CDKN2BhyphenAS1	CDKN2A	490	0.371627765989694	0.150081566068515	8.65973959207622e-15	7.66933756623642	0.371613287592971	0.150083429867073	4.63072520100381e-06	0	8.65973959207622e-15	7.66930468814775	9.67161133788947e-14	1.03463749196027e-13
ARNT_APH1A_MCL1_ANP32E_CA14_PRPF3_ENSA_VPS45_C1orf51_GOLPH3L_PLEKHO1_MRPS21_UBQLN4_SETDB1_RPRD2_C1orf54	SLC6A18_SLC12A7_CLPTM1L_IRX4_TERT_SLC6A19_NKD2	FLJ42969_YWHAZ	IFNA6_KLHL9_IFNE_CDKN2B_IFNA13_DMRTA1_MIR31_IFNA2_C9orf53_IFNA8_IFNA22P_MTAP_IFNA5_IFNA1_CDKN2BhyphenAS1	CDKN2A	427	0.32434070930585	0.150233644859813	1.11022302462516e-16	8.20729376550181	0.324339717877716	0.150233839063061	2.97999076117594e-07	0	1.11022302462516e-16	8.20728564320335	1.53121363463403e-15	1.67757964382699e-15
MFN1_TERC_GNB4_SOX2_MECOM_ZMAT3_KCNMB3_ZNF639_KCNMB2	TH1L_SLMO2hyphenATP5E_CABLES2_ZNF217_C20orf151_SLMO2_TUBB1_PRIC285_MIR296_ATP5E_STX16hyphenNPEPL1_MIR298_GNAShyphenAS1_CTSZ_GNAS_NPEPL1	IFNA6_KLHL9_IFNE_CDKN2B_IFNA13_DMRTA1_MIR31_IFNA2_C9orf53_IFNA8_IFNA22P_MTAP_IFNA5_IFNA1_CDKN2BhyphenAS1	CDKN2A	MGMT	564	0.38920885116702	0.14018691588785	5.32907051820075e-15	7.73214970290996	0.319122232418423	0.150346507633	0.0214791120076059	0	1.33226762955019e-15	7.90608206199093	1.6296487968605e-14	6.76002463882873e-14
ARNT_APH1A_MCL1_ANP32E_CA14_PRPF3_ENSA_VPS45_C1orf51_GOLPH3L_PLEKHO1_MRPS21_UBQLN4_SETDB1_RPRD2_C1orf54	CCND1	OR4F21_ZNF596_CSMD1_RPL23AP53_FBXO25_C8orf42	IFNA6_KLHL9_IFNE_CDKN2B_IFNA13_DMRTA1_MIR31_IFNA2_C9orf53_IFNA8_IFNA22P_MTAP_IFNA5_IFNA1_CDKN2BhyphenAS1	CDKN2A	439	0.327068808729918	0.148285449490269	2.22044604925031e-16	8.12167351681587	0.316623259312647	0.150510134831818	0.00307688437152472	0	3.33066907387547e-16	8.0824242159491	4.27782809175881e-15	3.19092072112545e-15
FLJ42969_YWHAZ	CCND1	TH1L_SLMO2hyphenATP5E_CABLES2_ZNF217_C20orf151_SLMO2_TUBB1_PRIC285_MIR296_ATP5E_STX16hyphenNPEPL1_MIR298_GNAShyphenAS1_CTSZ_GNAS_NPEPL1	IFNA6_KLHL9_IFNE_CDKN2B_IFNA13_DMRTA1_MIR31_IFNA2_C9orf53_IFNA8_IFNA22P_MTAP_IFNA5_IFNA1_CDKN2BhyphenAS1	CDKN2A	440	0.335253107002122	0.150542495479204	0	9.38217846119148	0.33525027843738	0.15054301554465	8.59185233257592e-07	0	0	9.38216203270526	0	0
ACTN2	MFN1_TERC_GNB4_SOX2_MECOM_ZMAT3_KCNMB3_ZNF639_KCNMB2	FLJ42969_YWHAZ	IFNA6_KLHL9_IFNE_CDKN2B_IFNA13_DMRTA1_MIR31_IFNA2_C9orf53_IFNA8_IFNA22P_MTAP_IFNA5_IFNA1_CDKN2BhyphenAS1	CDKN2A	461	0.352227947862989	0.150817555938038	7.7715611723761e-16	7.97058674589614	0.352226486093842	0.150817778396155	4.57735675890641e-07	0	7.7715611723761e-16	7.97057843075132	9.67912618741387e-15	1.05069461902848e-14
POU5F1B_LOC727677_MIR1204_MIR1208_MYC_MIR1205_PVT1	ORAOV1_ANO1	TH1L_SLMO2hyphenATP5E_CABLES2_ZNF217_C20orf151_SLMO2_TUBB1_PRIC285_MIR296_ATP5E_STX16hyphenNPEPL1_MIR298_GNAShyphenAS1_CTSZ_GNAS_NPEPL1	IFNA6_KLHL9_IFNE_CDKN2B_IFNA13_DMRTA1_MIR31_IFNA2_C9orf53_IFNA8_IFNA22P_MTAP_IFNA5_IFNA1_CDKN2BhyphenAS1	CDKN2A	483	0.369505910882085	0.150943396226415	8.54871728961371e-15	7.67126211343085	0.369493628327667	0.150945044518244	3.91665162383305e-06	0	8.54871728961371e-15	7.67123239481614	9.59978908751704e-14	1.02734584971674e-13
ARNT_APH1A_MCL1_ANP32E_CA14_PRPF3_ENSA_VPS45_C1orf51_GOLPH3L_PLEKHO1_MRPS21_UBQLN4_SETDB1_RPRD2_C1orf54	ORAOV1_ANO1	OR4F21_ZNF596_CSMD1_RPL23AP53_FBXO25_C8orf42	IFNA6_KLHL9_IFNE_CDKN2B_IFNA13_DMRTA1_MIR31_IFNA2_C9orf53_IFNA8_IFNA22P_MTAP_IFNA5_IFNA1_CDKN2BhyphenAS1	CDKN2A	432	0.32494695362231	0.149253731343284	1.11022302462516e-16	8.20359530806644	0.316701943723545	0.151046417961736	0.00242576418212256	0	1.11022302462516e-16	8.17154733556193	1.53121363463403e-15	1.67757964382699e-15
MFN1_TERC_GNB4_SOX2_MECOM_ZMAT3_KCNMB3_ZNF639_KCNMB2	TH1L_SLMO2hyphenATP5E_CABLES2_ZNF217_C20orf151_SLMO2_TUBB1_PRIC285_MIR296_ATP5E_STX16hyphenNPEPL1_MIR298_GNAShyphenAS1_CTSZ_GNAS_NPEPL1	OR4F21_ZNF596_CSMD1_RPL23AP53_FBXO25_C8orf42	IFNA6_KLHL9_IFNE_CDKN2B_IFNA13_DMRTA1_MIR31_IFNA2_C9orf53_IFNA8_IFNA22P_MTAP_IFNA5_IFNA1_CDKN2BhyphenAS1	CDKN2A	458	0.351924825704759	0.151378122308355	4.44089209850063e-16	8.04592188457978	0.35192004939141	0.1513788893344	1.48561958099713e-06	0	4.44089209850063e-16	8.04590126132475	5.63335386569061e-15	6.1248545385361e-15
FLJ42969_YWHAZ	ORAOV1_ANO1	TH1L_SLMO2hyphenATP5E_CABLES2_ZNF217_C20orf151_SLMO2_TUBB1_PRIC285_MIR296_ATP5E_STX16hyphenNPEPL1_MIR298_GNAShyphenAS1_CTSZ_GNAS_NPEPL1	IFNA6_KLHL9_IFNE_CDKN2B_IFNA13_DMRTA1_MIR31_IFNA2_C9orf53_IFNA8_IFNA22P_MTAP_IFNA5_IFNA1_CDKN2BhyphenAS1	CDKN2A	433	0.333131251894513	0.151501364877161	0	9.4366694705063	0.333128695789581	0.151501851201286	7.74264261671646e-07	0	0	9.43665413147825	0	0
ARNT_APH1A_MCL1_ANP32E_CA14_PRPF3_ENSA_VPS45_C1orf51_GOLPH3L_PLEKHO1_MRPS21_UBQLN4_SETDB1_RPRD2_C1orf54	SLC6A18_SLC12A7_CLPTM1L_IRX4_TERT_SLC6A19_NKD2	TH1L_SLMO2hyphenATP5E_CABLES2_ZNF217_C20orf151_SLMO2_TUBB1_PRIC285_MIR296_ATP5E_STX16hyphenNPEPL1_MIR298_GNAShyphenAS1_CTSZ_GNAS_NPEPL1	IFNA6_KLHL9_IFNE_CDKN2B_IFNA13_DMRTA1_MIR31_IFNA2_C9orf53_IFNA8_IFNA22P_MTAP_IFNA5_IFNA1_CDKN2BhyphenAS1	CDKN2A	411	0.318884510457714	0.152328897338403	3.33066907387547e-16	8.09590084913376	0.318882988919477	0.152329226287094	4.52225038999301e-07	0	3.33066907387547e-16	8.09588941744115	4.27782809175881e-15	4.6880307854891e-15
ARNT_APH1A_MCL1_ANP32E_CA14_PRPF3_ENSA_VPS45_C1orf51_GOLPH3L_PLEKHO1_MRPS21_UBQLN4_SETDB1_RPRD2_C1orf54	CCND1	TH1L_SLMO2hyphenATP5E_CABLES2_ZNF217_C20orf151_SLMO2_TUBB1_PRIC285_MIR296_ATP5E_STX16hyphenNPEPL1_MIR298_GNAShyphenAS1_CTSZ_GNAS_NPEPL1	IFNA6_KLHL9_IFNE_CDKN2B_IFNA13_DMRTA1_MIR31_IFNA2_C9orf53_IFNA8_IFNA22P_MTAP_IFNA5_IFNA1_CDKN2BhyphenAS1	CDKN2A	427	0.331312518945135	0.152333028362306	0	9.37888296393786	0.331306617060504	0.152334206746566	1.77676142188453e-06	0	0	9.37885145108976	0	0
MFN1_TERC_GNB4_SOX2_MECOM_ZMAT3_KCNMB3_ZNF639_KCNMB2	POU5F1B_LOC727677_MIR1204_MIR1208_MYC_MIR1205_PVT1	IFNA6_KLHL9_IFNE_CDKN2B_IFNA13_DMRTA1_MIR31_IFNA2_C9orf53_IFNA8_IFNA22P_MTAP_IFNA5_IFNA1_CDKN2BhyphenAS1	CDKN2A	MGMT	614	0.42861473173689	0.141442715700141	0	8.48641761276253	0.328556264842841	0.152669979264248	0.0317422940985035	0	0	8.75156856642441	0	0
ACTN2	MFN1_TERC_GNB4_SOX2_MECOM_ZMAT3_KCNMB3_ZNF639_KCNMB2	TH1L_SLMO2hyphenATP5E_CABLES2_ZNF217_C20orf151_SLMO2_TUBB1_PRIC285_MIR296_ATP5E_STX16hyphenNPEPL1_MIR298_GNAShyphenAS1_CTSZ_GNAS_NPEPL1	IFNA6_KLHL9_IFNE_CDKN2B_IFNA13_DMRTA1_MIR31_IFNA2_C9orf53_IFNA8_IFNA22P_MTAP_IFNA5_IFNA1_CDKN2BhyphenAS1	CDKN2A	445	0.346771749014853	0.152753496503497	6.10622663543836e-15	7.71458092699235	0.346769396949165	0.152753897159253	7.28037816674513e-07	0	6.10622663543836e-15	7.71456903475361	6.97127540879213e-14	7.55921429869026e-14
SLC6A18_SLC12A7_CLPTM1L_IRX4_TERT_SLC6A19_NKD2	POU5F1B_LOC727677_MIR1204_MIR1208_MYC_MIR1205_PVT1	TH1L_SLMO2hyphenATP5E_CABLES2_ZNF217_C20orf151_SLMO2_TUBB1_PRIC285_MIR296_ATP5E_STX16hyphenNPEPL1_MIR298_GNAShyphenAS1_CTSZ_GNAS_NPEPL1	IFNA6_KLHL9_IFNE_CDKN2B_IFNA13_DMRTA1_MIR31_IFNA2_C9orf53_IFNA8_IFNA22P_MTAP_IFNA5_IFNA1_CDKN2BhyphenAS1	CDKN2A	456	0.356471658078206	0.153061224489796	8.61066773438779e-12	6.72782906880556	0.356469797729323	0.153061510665346	5.85563961507505e-07	0	8.6112228459001e-12	6.72781977880149	6.70305414709269e-11	7.16393611099875e-11
ARNT_APH1A_MCL1_ANP32E_CA14_PRPF3_ENSA_VPS45_C1orf51_GOLPH3L_PLEKHO1_MRPS21_UBQLN4_SETDB1_RPRD2_C1orf54	ORAOV1_ANO1	TH1L_SLMO2hyphenATP5E_CABLES2_ZNF217_C20orf151_SLMO2_TUBB1_PRIC285_MIR296_ATP5E_STX16hyphenNPEPL1_MIR298_GNAShyphenAS1_CTSZ_GNAS_NPEPL1	IFNA6_KLHL9_IFNE_CDKN2B_IFNA13_DMRTA1_MIR31_IFNA2_C9orf53_IFNA8_IFNA22P_MTAP_IFNA5_IFNA1_CDKN2BhyphenAS1	CDKN2A	420	0.329190663837527	0.153314917127072	0	9.44285553728348	0.329185517747188	0.153315978653061	1.54493657997005e-06	0	0	9.44282698513059	0	0
SLC6A18_SLC12A7_CLPTM1L_IRX4_TERT_SLC6A19_NKD2	CCND1	TH1L_SLMO2hyphenATP5E_CABLES2_ZNF217_C20orf151_SLMO2_TUBB1_PRIC285_MIR296_ATP5E_STX16hyphenNPEPL1_MIR298_GNAShyphenAS1_CTSZ_GNAS_NPEPL1	IFNA6_KLHL9_IFNE_CDKN2B_IFNA13_DMRTA1_MIR31_IFNA2_C9orf53_IFNA8_IFNA22P_MTAP_IFNA5_IFNA1_CDKN2BhyphenAS1	CDKN2A	406	0.319187632615944	0.15360873694207	0	8.6807789978176	0.31918047653423	0.153610359780012	2.11410168484687e-06	0	0	8.68073614990555	0	0
ARNT_APH1A_MCL1_ANP32E_CA14_PRPF3_ENSA_VPS45_C1orf51_GOLPH3L_PLEKHO1_MRPS21_UBQLN4_SETDB1_RPRD2_C1orf54	POU5F1B_LOC727677_MIR1204_MIR1208_MYC_MIR1205_PVT1	CCND1	IFNA6_KLHL9_IFNE_CDKN2B_IFNA13_DMRTA1_MIR31_IFNA2_C9orf53_IFNA8_IFNA22P_MTAP_IFNA5_IFNA1_CDKN2BhyphenAS1	CDKN2A	469	0.369505910882085	0.153814602132896	3.33066907387547e-16	8.09025091248017	0.369489959625811	0.153816891271851	5.08318341495921e-06	0	3.33066907387547e-16	8.09021054894082	4.27782809175881e-15	4.6880307854891e-15
MFN1_TERC_GNB4_SOX2_MECOM_ZMAT3_KCNMB3_ZNF639_KCNMB2	PIK3CA	KRAS	PTEN	APC	584	0.461655046983935	0.154136572554169	0.00155002168456975	2.95763960437212	0.461647125520548	0.154136667089025	2.96936042340516e-06	0	0.00155014736695169	2.95761460826117	0.00308976997001525	0.00364033664204667
ARNT_APH1A_MCL1_ANP32E_CA14_PRPF3_ENSA_VPS45_C1orf51_GOLPH3L_PLEKHO1_MRPS21_UBQLN4_SETDB1_RPRD2_C1orf54	SLC6A18_SLC12A7_CLPTM1L_IRX4_TERT_SLC6A19_NKD2	POU5F1B_LOC727677_MIR1204_MIR1208_MYC_MIR1205_PVT1	IFNA6_KLHL9_IFNE_CDKN2B_IFNA13_DMRTA1_MIR31_IFNA2_C9orf53_IFNA8_IFNA22P_MTAP_IFNA5_IFNA1_CDKN2BhyphenAS1	CDKN2A	451	0.356774780236435	0.154205607476636	7.33069160929745e-12	6.75121389138868	0.356768740986297	0.154206588082175	1.89117834837135e-06	0	7.33157978771715e-12	6.75119577106374	5.77256569492672e-11	6.14880459473725e-11
ARNT_APH1A_MCL1_ANP32E_CA14_PRPF3_ENSA_VPS45_C1orf51_GOLPH3L_PLEKHO1_MRPS21_UBQLN4_SETDB1_RPRD2_C1orf54	MFN1_TERC_GNB4_SOX2_MECOM_ZMAT3_KCNMB3_ZNF639_KCNMB2	IFNA6_KLHL9_IFNE_CDKN2B_IFNA13_DMRTA1_MIR31_IFNA2_C9orf53_IFNA8_IFNA22P_MTAP_IFNA5_IFNA1_CDKN2BhyphenAS1	CDKN2A	PTEN	552	0.390421339799939	0.142857142857143	4.44089209850063e-16	8.03879169015353	0.315951943593258	0.154569576838215	0.0227729699572714	0	1.11022302462516e-16	8.20860238884124	1.53121363463403e-15	6.1248545385361e-15
SLC6A18_SLC12A7_CLPTM1L_IRX4_TERT_SLC6A19_NKD2	ORAOV1_ANO1	TH1L_SLMO2hyphenATP5E_CABLES2_ZNF217_C20orf151_SLMO2_TUBB1_PRIC285_MIR296_ATP5E_STX16hyphenNPEPL1_MIR298_GNAShyphenAS1_CTSZ_GNAS_NPEPL1	IFNA6_KLHL9_IFNE_CDKN2B_IFNA13_DMRTA1_MIR31_IFNA2_C9orf53_IFNA8_IFNA22P_MTAP_IFNA5_IFNA1_CDKN2BhyphenAS1	CDKN2A	399	0.317065777508336	0.154636711281071	0	8.77872576833025	0.317059655707024	0.154638143033147	1.8036415116007e-06	0	0	8.77868759600093	0	0
ARNT_APH1A_MCL1_ANP32E_CA14_PRPF3_ENSA_VPS45_C1orf51_GOLPH3L_PLEKHO1_MRPS21_UBQLN4_SETDB1_RPRD2_C1orf54	POU5F1B_LOC727677_MIR1204_MIR1208_MYC_MIR1205_PVT1	ORAOV1_ANO1	IFNA6_KLHL9_IFNE_CDKN2B_IFNA13_DMRTA1_MIR31_IFNA2_C9orf53_IFNA8_IFNA22P_MTAP_IFNA5_IFNA1_CDKN2BhyphenAS1	CDKN2A	462	0.367384055774477	0.15470297029703	3.33066907387547e-16	8.08951236647704	0.367370753117441	0.154704954055461	4.22659745412814e-06	0	3.33066907387547e-16	8.08947685897962	4.27782809175881e-15	4.6880307854891e-15
ARNT_APH1A_MCL1_ANP32E_CA14_PRPF3_ENSA_VPS45_C1orf51_GOLPH3L_PLEKHO1_MRPS21_UBQLN4_SETDB1_RPRD2_C1orf54	MFN1_TERC_GNB4_SOX2_MECOM_ZMAT3_KCNMB3_ZNF639_KCNMB2	OR4F21_ZNF596_CSMD1_RPL23AP53_FBXO25_C8orf42	IFNA6_KLHL9_IFNE_CDKN2B_IFNA13_DMRTA1_MIR31_IFNA2_C9orf53_IFNA8_IFNA22P_MTAP_IFNA5_IFNA1_CDKN2BhyphenAS1	CDKN2A	447	0.351318581388299	0.15358067299396	1.11022302462516e-16	8.21095852934184	0.345109175230829	0.154717094178111	0.00190376730449468	0	1.11022302462516e-16	8.20204691620776	1.53121363463403e-15	1.67757964382699e-15
ARNT_APH1A_MCL1_ANP32E_CA14_PRPF3_ENSA_VPS45_C1orf51_GOLPH3L_PLEKHO1_MRPS21_UBQLN4_SETDB1_RPRD2_C1orf54	FLJ42969_YWHAZ	CCND1	IFNA6_KLHL9_IFNE_CDKN2B_IFNA13_DMRTA1_MIR31_IFNA2_C9orf53_IFNA8_IFNA22P_MTAP_IFNA5_IFNA1_CDKN2BhyphenAS1	CDKN2A	417	0.332828129736284	0.155054644808743	0	10.1948853097594	0.332826261823385	0.155055020090425	5.66454923687286e-07	0	0	10.1948731775557	0	0
CCND1	KRAS	IFNA6_KLHL9_IFNE_CDKN2B_IFNA13_DMRTA1_MIR31_IFNA2_C9orf53_IFNA8_IFNA22P_MTAP_IFNA5_IFNA1_CDKN2BhyphenAS1	CDKN2A	MGMT	571	0.394058805698697	0.140192307692308	6.42819131257966e-14	7.40754268940942	0.300572142897916	0.155486551101822	0.0282600216070304	0	1.37667655053519e-14	7.60980879534132	1.45828366564423e-13	6.95259639334274e-13
SLC6A18_SLC12A7_CLPTM1L_IRX4_TERT_SLC6A19_NKD2	CCND1	OR4F21_ZNF596_CSMD1_RPL23AP53_FBXO25_C8orf42	IFNA6_KLHL9_IFNE_CDKN2B_IFNA13_DMRTA1_MIR31_IFNA2_C9orf53_IFNA8_IFNA22P_MTAP_IFNA5_IFNA1_CDKN2BhyphenAS1	CDKN2A	388	0.310397090027281	0.1552734375	0	8.39899384000518	0.309043767461394	0.155620903298849	0.00039219789058406	0	0	8.39233695816043	0	0
MFN1_TERC_GNB4_SOX2_MECOM_ZMAT3_KCNMB3_ZNF639_KCNMB2	FLJ42969_YWHAZ	TH1L_SLMO2hyphenATP5E_CABLES2_ZNF217_C20orf151_SLMO2_TUBB1_PRIC285_MIR296_ATP5E_STX16hyphenNPEPL1_MIR298_GNAShyphenAS1_CTSZ_GNAS_NPEPL1	IFNA6_KLHL9_IFNE_CDKN2B_IFNA13_DMRTA1_MIR31_IFNA2_C9orf53_IFNA8_IFNA22P_MTAP_IFNA5_IFNA1_CDKN2BhyphenAS1	CDKN2A	446	0.359199757502273	0.155907172995781	0	9.70015151324201	0.359196780002948	0.155907651777688	9.38790157196357e-07	0	0	9.70013997585287	0	0
SLC6A18_SLC12A7_CLPTM1L_IRX4_TERT_SLC6A19_NKD2	FLJ42969_YWHAZ	CCND1	IFNA6_KLHL9_IFNE_CDKN2B_IFNA13_DMRTA1_MIR31_IFNA2_C9orf53_IFNA8_IFNA22P_MTAP_IFNA5_IFNA1_CDKN2BhyphenAS1	CDKN2A	398	0.321006365565323	0.15604343720491	0	9.30524134247661	0.321003522580797	0.156044086205871	8.44939491396429e-07	0	0	9.30522172079105	0	0
ARNT_APH1A_MCL1_ANP32E_CA14_PRPF3_ENSA_VPS45_C1orf51_GOLPH3L_PLEKHO1_MRPS21_UBQLN4_SETDB1_RPRD2_C1orf54	FLJ42969_YWHAZ	ORAOV1_ANO1	IFNA6_KLHL9_IFNE_CDKN2B_IFNA13_DMRTA1_MIR31_IFNA2_C9orf53_IFNA8_IFNA22P_MTAP_IFNA5_IFNA1_CDKN2BhyphenAS1	CDKN2A	410	0.330706274628675	0.156049495875344	0	10.2415869123664	0.330704576910837	0.156049848174172	5.13437011979347e-07	0	0	10.2415755608331	0	0
SLC6A18_SLC12A7_CLPTM1L_IRX4_TERT_SLC6A19_NKD2	ORAOV1_ANO1	OR4F21_ZNF596_CSMD1_RPL23AP53_FBXO25_C8orf42	IFNA6_KLHL9_IFNE_CDKN2B_IFNA13_DMRTA1_MIR31_IFNA2_C9orf53_IFNA8_IFNA22P_MTAP_IFNA5_IFNA1_CDKN2BhyphenAS1	CDKN2A	381	0.308275234919673	0.156342182890855	0	8.51846619992688	0.30775082177851	0.156480266885698	0.000151653395134146	0	0	8.5157546594275	0	0
ARNT_APH1A_MCL1_ANP32E_CA14_PRPF3_ENSA_VPS45_C1orf51_GOLPH3L_PLEKHO1_MRPS21_UBQLN4_SETDB1_RPRD2_C1orf54	ACTN2	FLJ42969_YWHAZ	IFNA6_KLHL9_IFNE_CDKN2B_IFNA13_DMRTA1_MIR31_IFNA2_C9orf53_IFNA8_IFNA22P_MTAP_IFNA5_IFNA1_CDKN2BhyphenAS1	CDKN2A	390	0.317368899666566	0.156876790830946	0	8.53098529731727	0.317368552891507	0.156876867628842	1.04134714763242e-07	0	0	8.53098160000175	0	0
MFN1_TERC_GNB4_SOX2_MECOM_ZMAT3_KCNMB3_ZNF639_KCNMB2	POU5F1B_LOC727677_MIR1204_MIR1208_MYC_MIR1205_PVT1	OR4F21_ZNF596_CSMD1_RPL23AP53_FBXO25_C8orf42	IFNA6_KLHL9_IFNE_CDKN2B_IFNA13_DMRTA1_MIR31_IFNA2_C9orf53_IFNA8_IFNA22P_MTAP_IFNA5_IFNA1_CDKN2BhyphenAS1	CDKN2A	474	0.386177629584723	0.156985871271586	0	8.31018923209942	0.386153380626942	0.156988980036726	7.93210753068631e-06	0	0	8.31015216619681	0	0
SLC6A18_SLC12A7_CLPTM1L_IRX4_TERT_SLC6A19_NKD2	FLJ42969_YWHAZ	ORAOV1_ANO1	IFNA6_KLHL9_IFNE_CDKN2B_IFNA13_DMRTA1_MIR31_IFNA2_C9orf53_IFNA8_IFNA22P_MTAP_IFNA5_IFNA1_CDKN2BhyphenAS1	CDKN2A	391	0.318884510457714	0.15708174904943	0	9.38857275351123	0.31888197539069	0.157082345714631	7.51403475169918e-07	0	0	9.38855468616699	0	0
ARNT_APH1A_MCL1_ANP32E_CA14_PRPF3_ENSA_VPS45_C1orf51_GOLPH3L_PLEKHO1_MRPS21_UBQLN4_SETDB1_RPRD2_C1orf54	ACTN2	OR4F21_ZNF596_CSMD1_RPL23AP53_FBXO25_C8orf42	IFNA6_KLHL9_IFNE_CDKN2B_IFNA13_DMRTA1_MIR31_IFNA2_C9orf53_IFNA8_IFNA22P_MTAP_IFNA5_IFNA1_CDKN2BhyphenAS1	CDKN2A	374	0.305850257653835	0.157333994053518	1.11022302462516e-16	8.26786190097992	0.305849787467064	0.157334111559742	1.38245476041568e-07	0	1.11022302462516e-16	8.26785705004919	1.53121363463403e-15	1.67757964382699e-15
POU5F1B_LOC727677_MIR1204_MIR1208_MYC_MIR1205_PVT1	FLJ42969_YWHAZ	IFNA6_KLHL9_IFNE_CDKN2B_IFNA13_DMRTA1_MIR31_IFNA2_C9orf53_IFNA8_IFNA22P_MTAP_IFNA5_IFNA1_CDKN2BhyphenAS1	CDKN2A	PTEN	473	0.387086996059412	0.157400156617071	0	10.4526466282964	0.387085768681844	0.157400298427613	4.07525867679927e-07	0	0	10.452643291203	0	0
SLC6A18_SLC12A7_CLPTM1L_IRX4_TERT_SLC6A19_NKD2	POU5F1B_LOC727677_MIR1204_MIR1208_MYC_MIR1205_PVT1	CCND1	IFNA6_KLHL9_IFNE_CDKN2B_IFNA13_DMRTA1_MIR31_IFNA2_C9orf53_IFNA8_IFNA22P_MTAP_IFNA5_IFNA1_CDKN2BhyphenAS1	CDKN2A	434	0.355259169445286	0.157423208191126	2.16604512104368e-13	7.24474001461319	0.355227841803422	0.157428809063427	9.74786534041305e-06	0	2.16715534406831e-13	7.24467433599036	1.97933521424906e-12	2.1819719234043e-12
SLC6A18_SLC12A7_CLPTM1L_IRX4_TERT_SLC6A19_NKD2	POU5F1B_LOC727677_MIR1204_MIR1208_MYC_MIR1205_PVT1	ORAOV1_ANO1	IFNA6_KLHL9_IFNE_CDKN2B_IFNA13_DMRTA1_MIR31_IFNA2_C9orf53_IFNA8_IFNA22P_MTAP_IFNA5_IFNA1_CDKN2BhyphenAS1	CDKN2A	427	0.353137314337678	0.158369098712446	1.62647673107585e-13	7.28352121833243	0.353113219723378	0.158373553003879	7.47571209638416e-06	0	1.62647673107585e-13	7.28346693598197	1.49883842258335e-12	1.68808569816206e-12
ARNT_APH1A_MCL1_ANP32E_CA14_PRPF3_ENSA_VPS45_C1orf51_GOLPH3L_PLEKHO1_MRPS21_UBQLN4_SETDB1_RPRD2_C1orf54	ACTN2	POU5F1B_LOC727677_MIR1204_MIR1208_MYC_MIR1205_PVT1	IFNA6_KLHL9_IFNE_CDKN2B_IFNA13_DMRTA1_MIR31_IFNA2_C9orf53_IFNA8_IFNA22P_MTAP_IFNA5_IFNA1_CDKN2BhyphenAS1	CDKN2A	424	0.351318581388299	0.158541846419327	4.78683759297382e-12	6.81277087008975	0.351317542331328	0.158542028972686	3.25687455675355e-07	0	4.78705963757875e-12	6.81276526781258	3.81294866481563e-11	4.03153739900049e-11
ARNT_APH1A_MCL1_ANP32E_CA14_PRPF3_ENSA_VPS45_C1orf51_GOLPH3L_PLEKHO1_MRPS21_UBQLN4_SETDB1_RPRD2_C1orf54	MFN1_TERC_GNB4_SOX2_MECOM_ZMAT3_KCNMB3_ZNF639_KCNMB2	FLJ42969_YWHAZ	IFNA6_KLHL9_IFNE_CDKN2B_IFNA13_DMRTA1_MIR31_IFNA2_C9orf53_IFNA8_IFNA22P_MTAP_IFNA5_IFNA1_CDKN2BhyphenAS1	CDKN2A	429	0.357684146711125	0.159110169491525	0	10.1733717253533	0.357676000476281	0.159111612354126	2.55205693310472e-06	0	0	10.1733502965525	0	0
MFN1_TERC_GNB4_SOX2_MECOM_ZMAT3_KCNMB3_ZNF639_KCNMB2	SLC6A18_SLC12A7_CLPTM1L_IRX4_TERT_SLC6A19_NKD2	IFNA6_KLHL9_IFNE_CDKN2B_IFNA13_DMRTA1_MIR31_IFNA2_C9orf53_IFNA8_IFNA22P_MTAP_IFNA5_IFNA1_CDKN2BhyphenAS1	CDKN2A	PTEN	513	0.375568354046681	0.146489104116223	3.77264885997874e-12	6.8469270733467	0.307480163051995	0.159418523191872	0.0204789980747061	0	1.45350398383925e-12	6.9821463350976	1.19957858907215e-11	3.19044996183387e-11
ACTN2	MFN1_TERC_GNB4_SOX2_MECOM_ZMAT3_KCNMB3_ZNF639_KCNMB2	POU5F1B_LOC727677_MIR1204_MIR1208_MYC_MIR1205_PVT1	IFNA6_KLHL9_IFNE_CDKN2B_IFNA13_DMRTA1_MIR31_IFNA2_C9orf53_IFNA8_IFNA22P_MTAP_IFNA5_IFNA1_CDKN2BhyphenAS1	CDKN2A	453	0.379812064261898	0.159616919393456	2.22044604925031e-16	8.15371973041878	0.379807750290123	0.15961752663764	1.40387971785835e-06	0	2.22044604925031e-16	8.15370823382412	2.96299781247363e-15	3.19092072112545e-15
ARNT_APH1A_MCL1_ANP32E_CA14_PRPF3_ENSA_VPS45_C1orf51_GOLPH3L_PLEKHO1_MRPS21_UBQLN4_SETDB1_RPRD2_C1orf54	SLC6A18_SLC12A7_CLPTM1L_IRX4_TERT_SLC6A19_NKD2	CCND1	IFNA6_KLHL9_IFNE_CDKN2B_IFNA13_DMRTA1_MIR31_IFNA2_C9orf53_IFNA8_IFNA22P_MTAP_IFNA5_IFNA1_CDKN2BhyphenAS1	CDKN2A	375	0.315550166717187	0.159942363112392	0	9.40798724196086	0.315535763602839	0.159946069904134	4.22507700844162e-06	0	0	9.40790503135251	0	0
ACTN2	SLC6A18_SLC12A7_CLPTM1L_IRX4_TERT_SLC6A19_NKD2	CCND1	IFNA6_KLHL9_IFNE_CDKN2B_IFNA13_DMRTA1_MIR31_IFNA2_C9orf53_IFNA8_IFNA22P_MTAP_IFNA5_IFNA1_CDKN2BhyphenAS1	CDKN2A	357	0.302515913913307	0.160571142284569	0	9.01161793472269	0.302514377473863	0.160571569550888	4.45518908620377e-07	0	0	9.01160512721835	0	0
MFN1_TERC_GNB4_SOX2_MECOM_ZMAT3_KCNMB3_ZNF639_KCNMB2	PIK3CA	KRAS	TH1L_SLMO2hyphenATP5E_CABLES2_ZNF217_C20orf151_SLMO2_TUBB1_PRIC285_MIR296_ATP5E_STX16hyphenNPEPL1_MIR298_GNAShyphenAS1_CTSZ_GNAS_NPEPL1	APC	509	0.433161564110336	0.160951714485654	0.0130214229712303	2.22557226084726	0.433140387058962	0.160953222273704	7.50901581909297e-06	0	0.0130225619198364	2.22553828695914	0.0210719407443022	0.0250552661103729
ARNT_APH1A_MCL1_ANP32E_CA14_PRPF3_ENSA_VPS45_C1orf51_GOLPH3L_PLEKHO1_MRPS21_UBQLN4_SETDB1_RPRD2_C1orf54	SLC6A18_SLC12A7_CLPTM1L_IRX4_TERT_SLC6A19_NKD2	ORAOV1_ANO1	IFNA6_KLHL9_IFNE_CDKN2B_IFNA13_DMRTA1_MIR31_IFNA2_C9orf53_IFNA8_IFNA22P_MTAP_IFNA5_IFNA1_CDKN2BhyphenAS1	CDKN2A	368	0.313428311609579	0.161025145067698	0	9.50250931518524	0.313416825692574	0.161028187215772	3.36034436452486e-06	0	0	9.50244078001177	0	0
MFN1_TERC_GNB4_SOX2_MECOM_ZMAT3_KCNMB3_ZNF639_KCNMB2	SLC6A18_SLC12A7_CLPTM1L_IRX4_TERT_SLC6A19_NKD2	OR4F21_ZNF596_CSMD1_RPL23AP53_FBXO25_C8orf42	IFNA6_KLHL9_IFNE_CDKN2B_IFNA13_DMRTA1_MIR31_IFNA2_C9orf53_IFNA8_IFNA22P_MTAP_IFNA5_IFNA1_CDKN2BhyphenAS1	CDKN2A	390	0.333737496210973	0.161444141689373	1.11022302462516e-16	8.26680379430555	0.333709119952734	0.161450641681958	8.54334473622883e-06	0	1.11022302462516e-16	8.26673217151868	1.53121363463403e-15	1.67757964382699e-15
ARNT_APH1A_MCL1_ANP32E_CA14_PRPF3_ENSA_VPS45_C1orf51_GOLPH3L_PLEKHO1_MRPS21_UBQLN4_SETDB1_RPRD2_C1orf54	MFN1_TERC_GNB4_SOX2_MECOM_ZMAT3_KCNMB3_ZNF639_KCNMB2	TH1L_SLMO2hyphenATP5E_CABLES2_ZNF217_C20orf151_SLMO2_TUBB1_PRIC285_MIR296_ATP5E_STX16hyphenNPEPL1_MIR298_GNAShyphenAS1_CTSZ_GNAS_NPEPL1	IFNA6_KLHL9_IFNE_CDKN2B_IFNA13_DMRTA1_MIR31_IFNA2_C9orf53_IFNA8_IFNA22P_MTAP_IFNA5_IFNA1_CDKN2BhyphenAS1	CDKN2A	411	0.351924825704759	0.161498708010336	0	9.9278560279888	0.351908357845397	0.161501936820906	5.10343233309001e-06	0	0	9.92781480923404	0	0
ARNT_APH1A_MCL1_ANP32E_CA14_PRPF3_ENSA_VPS45_C1orf51_GOLPH3L_PLEKHO1_MRPS21_UBQLN4_SETDB1_RPRD2_C1orf54	ACTN2	TH1L_SLMO2hyphenATP5E_CABLES2_ZNF217_C20orf151_SLMO2_TUBB1_PRIC285_MIR296_ATP5E_STX16hyphenNPEPL1_MIR298_GNAShyphenAS1_CTSZ_GNAS_NPEPL1	IFNA6_KLHL9_IFNE_CDKN2B_IFNA13_DMRTA1_MIR31_IFNA2_C9orf53_IFNA8_IFNA22P_MTAP_IFNA5_IFNA1_CDKN2BhyphenAS1	CDKN2A	362	0.310093967869051	0.161534701857282	0	8.89282919533816	0.310093651389906	0.161534781423696	9.40577849890383e-08	0	0	8.89282572281773	0	0
ACTN2	SLC6A18_SLC12A7_CLPTM1L_IRX4_TERT_SLC6A19_NKD2	ORAOV1_ANO1	IFNA6_KLHL9_IFNE_CDKN2B_IFNA13_DMRTA1_MIR31_IFNA2_C9orf53_IFNA8_IFNA22P_MTAP_IFNA5_IFNA1_CDKN2BhyphenAS1	CDKN2A	350	0.300394058805699	0.161705348133199	0	9.14162678158386	0.300392679242933	0.161705742814872	3.99008493711764e-07	0	0	9.14161485126081	0	0
POU5F1B_LOC727677_MIR1204_MIR1208_MYC_MIR1205_PVT1	FLJ42969_YWHAZ	IFNA6_KLHL9_IFNE_CDKN2B_IFNA13_DMRTA1_MIR31_IFNA2_C9orf53_IFNA8_IFNA22P_MTAP_IFNA5_IFNA1_CDKN2BhyphenAS1	CDKN2A	MGMT	442	0.380418308578357	0.16195219123506	0	11.0718559179246	0.380416804839276	0.161952403143857	4.92876295346108e-07	0	0	11.071853340702	0	0
MFN1_TERC_GNB4_SOX2_MECOM_ZMAT3_KCNMB3_ZNF639_KCNMB2	SLC6A18_SLC12A7_CLPTM1L_IRX4_TERT_SLC6A19_NKD2	FLJ42969_YWHAZ	IFNA6_KLHL9_IFNE_CDKN2B_IFNA13_DMRTA1_MIR31_IFNA2_C9orf53_IFNA8_IFNA22P_MTAP_IFNA5_IFNA1_CDKN2BhyphenAS1	CDKN2A	398	0.344043649590785	0.162334801762115	0	9.38342296513703	0.344039458073203	0.16233567575863	1.28830197629406e-06	0	0	9.38340742033149	0	0
MFN1_TERC_GNB4_SOX2_MECOM_ZMAT3_KCNMB3_ZNF639_KCNMB2	POU5F1B_LOC727677_MIR1204_MIR1208_MYC_MIR1205_PVT1	TH1L_SLMO2hyphenATP5E_CABLES2_ZNF217_C20orf151_SLMO2_TUBB1_PRIC285_MIR296_ATP5E_STX16hyphenNPEPL1_MIR298_GNAShyphenAS1_CTSZ_GNAS_NPEPL1	IFNA6_KLHL9_IFNE_CDKN2B_IFNA13_DMRTA1_MIR31_IFNA2_C9orf53_IFNA8_IFNA22P_MTAP_IFNA5_IFNA1_CDKN2BhyphenAS1	CDKN2A	446	0.387996362534101	0.162890625	0	10.1299306255832	0.387973822691781	0.162893837088063	7.3960582973012e-06	0	0	10.1299190784276	0	0
EGFR	POU5F1B_LOC727677_MIR1204_MIR1208_MYC_MIR1205_PVT1	TH1L_SLMO2hyphenATP5E_CABLES2_ZNF217_C20orf151_SLMO2_TUBB1_PRIC285_MIR296_ATP5E_STX16hyphenNPEPL1_MIR298_GNAShyphenAS1_CTSZ_GNAS_NPEPL1	IFNA6_KLHL9_IFNE_CDKN2B_IFNA13_DMRTA1_MIR31_IFNA2_C9orf53_IFNA8_IFNA22P_MTAP_IFNA5_IFNA1_CDKN2BhyphenAS1	CDKN2A	467	0.360412246135192	0.151808242220353	8.11108957776696e-11	6.39341441175978	0.309115156561028	0.162905981308352	0.0153079627804561	0	5.47347722701375e-11	6.45325978607835	3.91916226533563e-10	5.97429716211867e-10
MFN1_TERC_GNB4_SOX2_MECOM_ZMAT3_KCNMB3_ZNF639_KCNMB2	CCND1	TH1L_SLMO2hyphenATP5E_CABLES2_ZNF217_C20orf151_SLMO2_TUBB1_PRIC285_MIR296_ATP5E_STX16hyphenNPEPL1_MIR298_GNAShyphenAS1_CTSZ_GNAS_NPEPL1	IFNA6_KLHL9_IFNE_CDKN2B_IFNA13_DMRTA1_MIR31_IFNA2_C9orf53_IFNA8_IFNA22P_MTAP_IFNA5_IFNA1_CDKN2BhyphenAS1	CDKN2A	404	0.351924825704759	0.163006029285099	0	10.7092842731907	0.351896733140756	0.163011698098938	8.69728170938043e-06	0	0	10.7092160838427	0	0
MFN1_TERC_GNB4_SOX2_MECOM_ZMAT3_KCNMB3_ZNF639_KCNMB2	PIK3CA	KRAS	MGMT	APC	513	0.448923916338284	0.163403106009453	6.74693983099273e-05	3.81726576014556	0.448890583543136	0.163404999212563	1.21474252564656e-05	0	6.74832566714967e-05	3.81721506986336	0.000181515827827128	0.000220168920673741
MFN1_TERC_GNB4_SOX2_MECOM_ZMAT3_KCNMB3_ZNF639_KCNMB2	ORAOV1_ANO1	TH1L_SLMO2hyphenATP5E_CABLES2_ZNF217_C20orf151_SLMO2_TUBB1_PRIC285_MIR296_ATP5E_STX16hyphenNPEPL1_MIR298_GNAShyphenAS1_CTSZ_GNAS_NPEPL1	IFNA6_KLHL9_IFNE_CDKN2B_IFNA13_DMRTA1_MIR31_IFNA2_C9orf53_IFNA8_IFNA22P_MTAP_IFNA5_IFNA1_CDKN2BhyphenAS1	CDKN2A	397	0.349802970597151	0.163994800693241	0	10.7202647853563	0.349781621875364	0.163999243991705	6.59078641876859e-06	0	0	10.7202090342961	0	0
ACTN2	MFN1_TERC_GNB4_SOX2_MECOM_ZMAT3_KCNMB3_ZNF639_KCNMB2	CCND1	IFNA6_KLHL9_IFNE_CDKN2B_IFNA13_DMRTA1_MIR31_IFNA2_C9orf53_IFNA8_IFNA22P_MTAP_IFNA5_IFNA1_CDKN2BhyphenAS1	CDKN2A	385	0.339799939375568	0.164139161462979	0	9.28805036957271	0.339769159896255	0.164146147336099	9.35142455618116e-06	0	0	9.28797434955063	0	0
ACTN2	MFN1_TERC_GNB4_SOX2_MECOM_ZMAT3_KCNMB3_ZNF639_KCNMB2	ORAOV1_ANO1	IFNA6_KLHL9_IFNE_CDKN2B_IFNA13_DMRTA1_MIR31_IFNA2_C9orf53_IFNA8_IFNA22P_MTAP_IFNA5_IFNA1_CDKN2BhyphenAS1	CDKN2A	378	0.33767808426796	0.165170556552962	0	9.33608572899593	0.337655298715062	0.165175881942888	6.9036314865036e-06	0	0	9.33602507053189	0	0
MFN1_TERC_GNB4_SOX2_MECOM_ZMAT3_KCNMB3_ZNF639_KCNMB2	FLJ42969_YWHAZ	CCND1	IFNA6_KLHL9_IFNE_CDKN2B_IFNA13_DMRTA1_MIR31_IFNA2_C9orf53_IFNA8_IFNA22P_MTAP_IFNA5_IFNA1_CDKN2BhyphenAS1	CDKN2A	394	0.353440436495908	0.165523156089194	0	11.3959269188631	0.353434452380851	0.165524373564243	1.86398999282016e-06	0	0	11.3959103335951	0	0
MFN1_TERC_GNB4_SOX2_MECOM_ZMAT3_KCNMB3_ZNF639_KCNMB2	SLC6A18_SLC12A7_CLPTM1L_IRX4_TERT_SLC6A19_NKD2	TH1L_SLMO2hyphenATP5E_CABLES2_ZNF217_C20orf151_SLMO2_TUBB1_PRIC285_MIR296_ATP5E_STX16hyphenNPEPL1_MIR298_GNAShyphenAS1_CTSZ_GNAS_NPEPL1	IFNA6_KLHL9_IFNE_CDKN2B_IFNA13_DMRTA1_MIR31_IFNA2_C9orf53_IFNA8_IFNA22P_MTAP_IFNA5_IFNA1_CDKN2BhyphenAS1	CDKN2A	376	0.33767808426796	0.165619389587074	0	9.51237204934548	0.337674698178726	0.16562016789849	1.03140855862119e-06	0	0	9.51235773101238	0	0
ACTN2	MFN1_TERC_GNB4_SOX2_MECOM_ZMAT3_KCNMB3_ZNF639_KCNMB2	SLC6A18_SLC12A7_CLPTM1L_IRX4_TERT_SLC6A19_NKD2	IFNA6_KLHL9_IFNE_CDKN2B_IFNA13_DMRTA1_MIR31_IFNA2_C9orf53_IFNA8_IFNA22P_MTAP_IFNA5_IFNA1_CDKN2BhyphenAS1	CDKN2A	363	0.326462564413459	0.165738161559889	0	8.55118830974959	0.326460479520621	0.165738681119147	6.25655452906167e-07	0	0	8.55117835769813	0	0
MFN1_TERC_GNB4_SOX2_MECOM_ZMAT3_KCNMB3_ZNF639_KCNMB2	PIK3CA	CCND1	ORAOV1_ANO1	APC	443	0.399515004546832	0.165971168437026	0.0292502813397276	1.89192808905009	0.399512566947876	0.165971475495311	8.22370908762813e-07	0	0.0292508693742923	1.89191926345015	0.0433697955008446	0.0505545232574771
MFN1_TERC_GNB4_SOX2_MECOM_ZMAT3_KCNMB3_ZNF639_KCNMB2	CCND1	OR4F21_ZNF596_CSMD1_RPL23AP53_FBXO25_C8orf42	IFNA6_KLHL9_IFNE_CDKN2B_IFNA13_DMRTA1_MIR31_IFNA2_C9orf53_IFNA8_IFNA22P_MTAP_IFNA5_IFNA1_CDKN2BhyphenAS1	CDKN2A	422	0.348590481964232	0.158260869565217	0	8.7256679054086	0.31530558103502	0.166142404148988	0.00992487493520736	0	0	8.65760208063174	0	0
MFN1_TERC_GNB4_SOX2_MECOM_ZMAT3_KCNMB3_ZNF639_KCNMB2	FLJ42969_YWHAZ	ORAOV1_ANO1	IFNA6_KLHL9_IFNE_CDKN2B_IFNA13_DMRTA1_MIR31_IFNA2_C9orf53_IFNA8_IFNA22P_MTAP_IFNA5_IFNA1_CDKN2BhyphenAS1	CDKN2A	387	0.351318581388299	0.166522864538395	0	11.3900230662431	0.351313444802373	0.166523942129689	1.59552575499241e-06	0	0	11.3900079116196	0	0
MFN1_TERC_GNB4_SOX2_MECOM_ZMAT3_KCNMB3_ZNF639_KCNMB2	ORAOV1_ANO1	OR4F21_ZNF596_CSMD1_RPL23AP53_FBXO25_C8orf42	IFNA6_KLHL9_IFNE_CDKN2B_IFNA13_DMRTA1_MIR31_IFNA2_C9orf53_IFNA8_IFNA22P_MTAP_IFNA5_IFNA1_CDKN2BhyphenAS1	CDKN2A	415	0.346468626856623	0.15923009623797	0	8.76152513446346	0.315267283397545	0.166762301252997	0.00929178630922938	0	0	8.69489448266444	0	0
MFN1_TERC_GNB4_SOX2_MECOM_ZMAT3_KCNMB3_ZNF639_KCNMB2	PIK3CA	POU5F1B_LOC727677_MIR1204_MIR1208_MYC_MIR1205_PVT1	KRAS	APC	567	0.473779933313125	0.159309021113244	0.000576399667591154	3.25030836540862	0.385223920988666	0.166840660029997	0.030608319306457	0	0.000214412245070683	3.52167811103757	0.000515341711836554	0.00148857579729226
ARNT_APH1A_MCL1_ANP32E_CA14_PRPF3_ENSA_VPS45_C1orf51_GOLPH3L_PLEKHO1_MRPS21_UBQLN4_SETDB1_RPRD2_C1orf54	MFN1_TERC_GNB4_SOX2_MECOM_ZMAT3_KCNMB3_ZNF639_KCNMB2	POU5F1B_LOC727677_MIR1204_MIR1208_MYC_MIR1205_PVT1	IFNA6_KLHL9_IFNE_CDKN2B_IFNA13_DMRTA1_MIR31_IFNA2_C9orf53_IFNA8_IFNA22P_MTAP_IFNA5_IFNA1_CDKN2BhyphenAS1	CDKN2A	423	0.385571385268263	0.16686320754717	0	10.4776146346639	0.385385120876901	0.166893096212978	6.07050061742081e-05	0	0	10.4775985528533	0	0
KRAS	IFNA6_KLHL9_IFNE_CDKN2B_IFNA13_DMRTA1_MIR31_IFNA2_C9orf53_IFNA8_IFNA22P_MTAP_IFNA5_IFNA1_CDKN2BhyphenAS1	CDKN2A	MGMT	APC	420	0.390421339799939	0.168478260869565	0	12.4928855234952	0.390410029412765	0.168479995980259	3.73243821420175e-06	0	0	12.4928961930155	0	0
MFN1_TERC_GNB4_SOX2_MECOM_ZMAT3_KCNMB3_ZNF639_KCNMB2	PIK3CA	POU5F1B_LOC727677_MIR1204_MIR1208_MYC_MIR1205_PVT1	KRAS	PTEN	621	0.477720521370112	0.151491116751269	0.0772045658015144	1.42412900469875	0.322457300659611	0.169693698135003	0.0506584151690121	0	0.0167619783756071	2.1257514946391	0.0263952992811284	0.115722379811898
MFN1_TERC_GNB4_SOX2_MECOM_ZMAT3_KCNMB3_ZNF639_KCNMB2	POU5F1B_LOC727677_MIR1204_MIR1208_MYC_MIR1205_PVT1	CCND1	IFNA6_KLHL9_IFNE_CDKN2B_IFNA13_DMRTA1_MIR31_IFNA2_C9orf53_IFNA8_IFNA22P_MTAP_IFNA5_IFNA1_CDKN2BhyphenAS1	CDKN2A	406	0.384055774477114	0.169889502762431	0	10.9766645594729	0.383985265545899	0.16990154491306	2.2945240478371e-05	0	0	10.9765707303099	0	0
PIK3CA	POU5F1B_LOC727677_MIR1204_MIR1208_MYC_MIR1205_PVT1	FLJ42969_YWHAZ	IFNA6_KLHL9_IFNE_CDKN2B_IFNA13_DMRTA1_MIR31_IFNA2_C9orf53_IFNA8_IFNA22P_MTAP_IFNA5_IFNA1_CDKN2BhyphenAS1	CDKN2A	502	0.459230069718096	0.167161716171617	0.0203743649971299	2.04607766583156	0.419654002371709	0.17062368243564	0.0140261037435955	0	0.0173153445812675	2.1126505443591	0.027183371363258	0.0371841208428969
ARNT_APH1A_MCL1_ANP32E_CA14_PRPF3_ENSA_VPS45_C1orf51_GOLPH3L_PLEKHO1_MRPS21_UBQLN4_SETDB1_RPRD2_C1orf54	MFN1_TERC_GNB4_SOX2_MECOM_ZMAT3_KCNMB3_ZNF639_KCNMB2	CCND1	IFNA6_KLHL9_IFNE_CDKN2B_IFNA13_DMRTA1_MIR31_IFNA2_C9orf53_IFNA8_IFNA22P_MTAP_IFNA5_IFNA1_CDKN2BhyphenAS1	CDKN2A	363	0.346771749014853	0.170673076923077	0	11.3432203921548	0.346540196026392	0.170728067372501	7.09578421577256e-05	0	0	11.3426165979152	0	0
MFN1_TERC_GNB4_SOX2_MECOM_ZMAT3_KCNMB3_ZNF639_KCNMB2	POU5F1B_LOC727677_MIR1204_MIR1208_MYC_MIR1205_PVT1	ORAOV1_ANO1	IFNA6_KLHL9_IFNE_CDKN2B_IFNA13_DMRTA1_MIR31_IFNA2_C9orf53_IFNA8_IFNA22P_MTAP_IFNA5_IFNA1_CDKN2BhyphenAS1	CDKN2A	399	0.381933919369506	0.170833333333333	0	10.9268722468006	0.381886620295775	0.170841680596886	1.53470398352782e-05	0	0	10.9268024294144	0	0
CCND1	ORAOV1_ANO1	IFNA6_KLHL9_IFNE_CDKN2B_IFNA13_DMRTA1_MIR31_IFNA2_C9orf53_IFNA8_IFNA22P_MTAP_IFNA5_IFNA1_CDKN2BhyphenAS1	CDKN2A	APC	356	0.341921794483177	0.171099290780142	0	9.36769629595317	0.341919922781554	0.171099734112616	5.75567707066627e-07	0	0	9.36768749124204	0	0
ARNT_APH1A_MCL1_ANP32E_CA14_PRPF3_ENSA_VPS45_C1orf51_GOLPH3L_PLEKHO1_MRPS21_UBQLN4_SETDB1_RPRD2_C1orf54	ACTN2	CCND1	IFNA6_KLHL9_IFNE_CDKN2B_IFNA13_DMRTA1_MIR31_IFNA2_C9orf53_IFNA8_IFNA22P_MTAP_IFNA5_IFNA1_CDKN2BhyphenAS1	CDKN2A	316	0.305244013337375	0.17154915590864	0	10.4171209480017	0.305243354844256	0.171549357069617	1.9279352020451e-07	0	0	10.4171151232023	0	0
MFN1_TERC_GNB4_SOX2_MECOM_ZMAT3_KCNMB3_ZNF639_KCNMB2	PIK3CA	CCND1	ORAOV1_ANO1	MGMT	400	0.386783873901182	0.171630094043887	0.00760889203225978	2.42715425325723	0.386759378624127	0.171634258695249	8.02005285263891e-06	0	0.0076096111257743	2.42711996949136	0.0130232640783762	0.0154661455255132
ARNT_APH1A_MCL1_ANP32E_CA14_PRPF3_ENSA_VPS45_C1orf51_GOLPH3L_PLEKHO1_MRPS21_UBQLN4_SETDB1_RPRD2_C1orf54	MFN1_TERC_GNB4_SOX2_MECOM_ZMAT3_KCNMB3_ZNF639_KCNMB2	ORAOV1_ANO1	IFNA6_KLHL9_IFNE_CDKN2B_IFNA13_DMRTA1_MIR31_IFNA2_C9orf53_IFNA8_IFNA22P_MTAP_IFNA5_IFNA1_CDKN2BhyphenAS1	CDKN2A	356	0.344649893907245	0.171723834652595	0	11.3591055902657	0.344536030896693	0.171751630457448	3.47989404970373e-05	0	0	11.3587882751377	0	0
MFN1_TERC_GNB4_SOX2_MECOM_ZMAT3_KCNMB3_ZNF639_KCNMB2	SLC6A18_SLC12A7_CLPTM1L_IRX4_TERT_SLC6A19_NKD2	POU5F1B_LOC727677_MIR1204_MIR1208_MYC_MIR1205_PVT1	IFNA6_KLHL9_IFNE_CDKN2B_IFNA13_DMRTA1_MIR31_IFNA2_C9orf53_IFNA8_IFNA22P_MTAP_IFNA5_IFNA1_CDKN2BhyphenAS1	CDKN2A	380	0.370112155198545	0.172194922194922	0	9.50293556839537	0.37007901893145	0.172201532552866	1.05541367474617e-05	0	0	9.50291493624975	0	0
MFN1_TERC_GNB4_SOX2_MECOM_ZMAT3_KCNMB3_ZNF639_KCNMB2	PIK3CA	VHL	IFNA6_KLHL9_IFNE_CDKN2B_IFNA13_DMRTA1_MIR31_IFNA2_C9orf53_IFNA8_IFNA22P_MTAP_IFNA5_IFNA1_CDKN2BhyphenAS1	CDKN2A	453	0.44164898454077	0.172271791352093	0.00043779075393291	3.32772532076311	0.441644816800129	0.172272140425312	1.50986772498472e-06	0	0.000437811499923946	3.32771211844775	0.00099966959149301	0.00117602614291782
ARNT_APH1A_MCL1_ANP32E_CA14_PRPF3_ENSA_VPS45_C1orf51_GOLPH3L_PLEKHO1_MRPS21_UBQLN4_SETDB1_RPRD2_C1orf54	ACTN2	ORAOV1_ANO1	IFNA6_KLHL9_IFNE_CDKN2B_IFNA13_DMRTA1_MIR31_IFNA2_C9orf53_IFNA8_IFNA22P_MTAP_IFNA5_IFNA1_CDKN2BhyphenAS1	CDKN2A	309	0.303122158229767	0.17275	0	10.5297848804334	0.303121557981085	0.172750188303955	1.75313288173115e-07	0	0	10.5297793786797	0	0
ARNT_APH1A_MCL1_ANP32E_CA14_PRPF3_ENSA_VPS45_C1orf51_GOLPH3L_PLEKHO1_MRPS21_UBQLN4_SETDB1_RPRD2_C1orf54	MFN1_TERC_GNB4_SOX2_MECOM_ZMAT3_KCNMB3_ZNF639_KCNMB2	SLC6A18_SLC12A7_CLPTM1L_IRX4_TERT_SLC6A19_NKD2	IFNA6_KLHL9_IFNE_CDKN2B_IFNA13_DMRTA1_MIR31_IFNA2_C9orf53_IFNA8_IFNA22P_MTAP_IFNA5_IFNA1_CDKN2BhyphenAS1	CDKN2A	335	0.332525007578054	0.173655423883318	0	10.5096630279315	0.332520346075964	0.173656670404758	1.40685328288683e-06	0	0	10.5096473783467	0	0
MFN1_TERC_GNB4_SOX2_MECOM_ZMAT3_KCNMB3_ZNF639_KCNMB2	PIK3CA	IFNA6_KLHL9_IFNE_CDKN2B_IFNA13_DMRTA1_MIR31_IFNA2_C9orf53_IFNA8_IFNA22P_MTAP_IFNA5_IFNA1_CDKN2BhyphenAS1	CDKN2A	APC	469	0.465898757199151	0.173715029277814	2.29397068007842e-09	5.86146755336598	0.465897442283123	0.173715088356142	5.03162791370393e-07	0	2.29406649232544e-09	5.86146061453287	1.30952962270244e-08	1.42851810532156e-08
EGFR	IFNA6_KLHL9_IFNE_CDKN2B_IFNA13_DMRTA1_MIR31_IFNA2_C9orf53_IFNA8_IFNA22P_MTAP_IFNA5_IFNA1_CDKN2BhyphenAS1	CDKN2A	MGMT	APC	360	0.348893604122461	0.171807124239791	0	10.5613247516087	0.335850121217154	0.175131709846106	0.00396061637208536	0	0	10.5406504391732	0	0
MFN1_TERC_GNB4_SOX2_MECOM_ZMAT3_KCNMB3_ZNF639_KCNMB2	SLC6A18_SLC12A7_CLPTM1L_IRX4_TERT_SLC6A19_NKD2	CCND1	IFNA6_KLHL9_IFNE_CDKN2B_IFNA13_DMRTA1_MIR31_IFNA2_C9orf53_IFNA8_IFNA22P_MTAP_IFNA5_IFNA1_CDKN2BhyphenAS1	CDKN2A	332	0.333131251894513	0.174476797088262	0	10.4315317244615	0.325562616193636	0.176649892391328	0.00225473357807227	0	0	10.4140488013453	0	0
MFN1_TERC_GNB4_SOX2_MECOM_ZMAT3_KCNMB3_ZNF639_KCNMB2	SLC6A18_SLC12A7_CLPTM1L_IRX4_TERT_SLC6A19_NKD2	ORAOV1_ANO1	IFNA6_KLHL9_IFNE_CDKN2B_IFNA13_DMRTA1_MIR31_IFNA2_C9orf53_IFNA8_IFNA22P_MTAP_IFNA5_IFNA1_CDKN2BhyphenAS1	CDKN2A	325	0.331009396786905	0.175595238095238	0	10.487827488074	0.325039351442948	0.177342457793031	0.00177563967590371	0	0	10.4731800098077	0	0
ACTN2	POU5F1B_LOC727677_MIR1204_MIR1208_MYC_MIR1205_PVT1	FLJ42969_YWHAZ	IFNA6_KLHL9_IFNE_CDKN2B_IFNA13_DMRTA1_MIR31_IFNA2_C9orf53_IFNA8_IFNA22P_MTAP_IFNA5_IFNA1_CDKN2BhyphenAS1	CDKN2A	319	0.33737496210973	0.178346810422282	0	11.421599950324	0.337374830115705	0.178346841936681	4.15265607529344e-08	0	0	11.4215982225217	0	0
ARNT_APH1A_MCL1_ANP32E_CA14_PRPF3_ENSA_VPS45_C1orf51_GOLPH3L_PLEKHO1_MRPS21_UBQLN4_SETDB1_RPRD2_C1orf54	ACTN2	MFN1_TERC_GNB4_SOX2_MECOM_ZMAT3_KCNMB3_ZNF639_KCNMB2	IFNA6_KLHL9_IFNE_CDKN2B_IFNA13_DMRTA1_MIR31_IFNA2_C9orf53_IFNA8_IFNA22P_MTAP_IFNA5_IFNA1_CDKN2BhyphenAS1	CDKN2A	306	0.326765686571688	0.179035250463822	0	10.788488311745	0.326765308126876	0.179035356248447	1.15154724736172e-07	0	0	10.7884856562971	0	0
POU5F1B_LOC727677_MIR1204_MIR1208_MYC_MIR1205_PVT1	FLJ42969_YWHAZ	OR4F21_ZNF596_CSMD1_RPL23AP53_FBXO25_C8orf42	IFNA6_KLHL9_IFNE_CDKN2B_IFNA13_DMRTA1_MIR31_IFNA2_C9orf53_IFNA8_IFNA22P_MTAP_IFNA5_IFNA1_CDKN2BhyphenAS1	CDKN2A	316	0.340103061533798	0.179590017825312	0	12.0822963949688	0.340102892337657	0.179590058788244	5.32236779373084e-08	0	0	12.0822945494564	0	0
CCND1	ORAOV1_ANO1	KRAS	IFNA6_KLHL9_IFNE_CDKN2B_IFNA13_DMRTA1_MIR31_IFNA2_C9orf53_IFNA8_IFNA22P_MTAP_IFNA5_IFNA1_CDKN2BhyphenAS1	CDKN2A	314	0.341012428008487	0.180222222222222	0	9.40534004981259	0.340433452055899	0.180384231141794	0.000175748152431602	0	0	9.40456429753615	0	0
ARNT_APH1A_MCL1_ANP32E_CA14_PRPF3_ENSA_VPS45_C1orf51_GOLPH3L_PLEKHO1_MRPS21_UBQLN4_SETDB1_RPRD2_C1orf54	POU5F1B_LOC727677_MIR1204_MIR1208_MYC_MIR1205_PVT1	FLJ42969_YWHAZ	IFNA6_KLHL9_IFNE_CDKN2B_IFNA13_DMRTA1_MIR31_IFNA2_C9orf53_IFNA8_IFNA22P_MTAP_IFNA5_IFNA1_CDKN2BhyphenAS1	CDKN2A	303	0.345256138223704	0.183494293239684	0	12.8077933665977	0.345255880413116	0.183494358081466	8.12230203162104e-08	0	0	12.8077911213144	0	0
POU5F1B_LOC727677_MIR1204_MIR1208_MYC_MIR1205_PVT1	FLJ42969_YWHAZ	TH1L_SLMO2hyphenATP5E_CABLES2_ZNF217_C20orf151_SLMO2_TUBB1_PRIC285_MIR296_ATP5E_STX16hyphenNPEPL1_MIR298_GNAShyphenAS1_CTSZ_GNAS_NPEPL1	IFNA6_KLHL9_IFNE_CDKN2B_IFNA13_DMRTA1_MIR31_IFNA2_C9orf53_IFNA8_IFNA22P_MTAP_IFNA5_IFNA1_CDKN2BhyphenAS1	CDKN2A	296	0.343134283116096	0.184628975265018	0	12.8692514450357	0.343134087251964	0.184629025232922	6.17538023606683e-08	0	0	12.8692495896152	0	0
MFN1_TERC_GNB4_SOX2_MECOM_ZMAT3_KCNMB3_ZNF639_KCNMB2	PIK3CA	CCND1	ORAOV1_ANO1	KRAS	335	0.388602606850561	0.184672386895476	5.4645159380029e-05	3.86898287120284	0.388537442176374	0.184685838284752	2.13659599082727e-05	0	5.46612236178579e-05	3.86891119531703	0.0001489772076057	0.000184091479550753
MFN1_TERC_GNB4_SOX2_MECOM_ZMAT3_KCNMB3_ZNF639_KCNMB2	PIK3CA	POU5F1B_LOC727677_MIR1204_MIR1208_MYC_MIR1205_PVT1	FLJ42969_YWHAZ	APC	496	0.439224007274932	0.164423740510697	0.0169553762281597	2.12113132545886	0.326059146665393	0.184963390142811	0.0362767797211338	0	0.00752026272758088	2.43140178467767	0.0129107267378268	0.0316469556302163
MFN1_TERC_GNB4_SOX2_MECOM_ZMAT3_KCNMB3_ZNF639_KCNMB2	PIK3CA	EGFR	CCND1	ORAOV1_ANO1	309	0.352227947862989	0.183519793459552	0.00246033127195233	2.81218217504537	0.343553881111748	0.185950745915044	0.0026587380006676	0	0.00247486579600242	2.81028715544582	0.00472223696451715	0.00555602281743081
MFN1_TERC_GNB4_SOX2_MECOM_ZMAT3_KCNMB3_ZNF639_KCNMB2	EGFR	POU5F1B_LOC727677_MIR1204_MIR1208_MYC_MIR1205_PVT1	IFNA6_KLHL9_IFNE_CDKN2B_IFNA13_DMRTA1_MIR31_IFNA2_C9orf53_IFNA8_IFNA22P_MTAP_IFNA5_IFNA1_CDKN2BhyphenAS1	CDKN2A	399	0.375265231888451	0.169426494345719	0	8.93027170405676	0.304616973667501	0.189088558436181	0.0211802319306164	0	0	9.10541660621801	0	0
POU5F1B_LOC727677_MIR1204_MIR1208_MYC_MIR1205_PVT1	FLJ42969_YWHAZ	CCND1	IFNA6_KLHL9_IFNE_CDKN2B_IFNA13_DMRTA1_MIR31_IFNA2_C9orf53_IFNA8_IFNA22P_MTAP_IFNA5_IFNA1_CDKN2BhyphenAS1	CDKN2A	274	0.341921794483177	0.18927304964539	0	13.6985479251389	0.341921528751928	0.189273123394778	8.32076901743485e-08	0	0	13.6985457906683	0	0
POU5F1B_LOC727677_MIR1204_MIR1208_MYC_MIR1205_PVT1	FLJ42969_YWHAZ	ORAOV1_ANO1	IFNA6_KLHL9_IFNE_CDKN2B_IFNA13_DMRTA1_MIR31_IFNA2_C9orf53_IFNA8_IFNA22P_MTAP_IFNA5_IFNA1_CDKN2BhyphenAS1	CDKN2A	267	0.339799939375568	0.190454950936664	0	13.7282959001202	0.339799694375884	0.19045502066625	7.65379137664951e-08	0	0	13.7282938536711	0	0
MFN1_TERC_GNB4_SOX2_MECOM_ZMAT3_KCNMB3_ZNF639_KCNMB2	PIK3CA	CCND1	ORAOV1_ANO1	PTEN	291	0.372234010306153	0.190757328990228	4.22977669889413e-07	4.92445559818471	0.372231767070288	0.19075787545128	7.23166508326387e-07	0	4.22994649973418e-07	4.92444774765965	1.69445225281749e-06	1.97101839370237e-06
SLC6A18_SLC12A7_CLPTM1L_IRX4_TERT_SLC6A19_NKD2	POU5F1B_LOC727677_MIR1204_MIR1208_MYC_MIR1205_PVT1	FLJ42969_YWHAZ	IFNA6_KLHL9_IFNE_CDKN2B_IFNA13_DMRTA1_MIR31_IFNA2_C9orf53_IFNA8_IFNA22P_MTAP_IFNA5_IFNA1_CDKN2BhyphenAS1	CDKN2A	252	0.328584419521067	0.191881918819188	0	13.2162613396061	0.328584325724184	0.191881946551061	2.92675198377229e-08	0	0	13.2162601123557	0	0
MFN1_TERC_GNB4_SOX2_MECOM_ZMAT3_KCNMB3_ZNF639_KCNMB2	PIK3CA	KRAS	IFNA6_KLHL9_IFNE_CDKN2B_IFNA13_DMRTA1_MIR31_IFNA2_C9orf53_IFNA8_IFNA22P_MTAP_IFNA5_IFNA1_CDKN2BhyphenAS1	CDKN2A	341	0.451955137920582	0.192823608316566	0	8.4509668133655	0.451951884542191	0.192824002006292	1.20276808508392e-06	0	0	8.45095972094259	0	0
EGFR	POU5F1B_LOC727677_MIR1204_MIR1208_MYC_MIR1205_PVT1	FLJ42969_YWHAZ	IFNA6_KLHL9_IFNE_CDKN2B_IFNA13_DMRTA1_MIR31_IFNA2_C9orf53_IFNA8_IFNA22P_MTAP_IFNA5_IFNA1_CDKN2BhyphenAS1	CDKN2A	239	0.328887541679297	0.194930875576037	0	13.3471898131863	0.328887168464761	0.194930998199654	1.13915912059615e-07	0	0	13.3471878637723	0	0
MFN1_TERC_GNB4_SOX2_MECOM_ZMAT3_KCNMB3_ZNF639_KCNMB2	PIK3CA	CCND1	ORAOV1_ANO1	OR4F21_ZNF596_CSMD1_RPL23AP53_FBXO25_C8orf42	280	0.347377993331313	0.18891797556719	0.000489003881024019	3.29677798836472	0.328426741500354	0.19503231067357	0.00571635097250451	0	0.000486939787490814	3.29796590936586	0.00110448263056691	0.00129982699723899
MFN1_TERC_GNB4_SOX2_MECOM_ZMAT3_KCNMB3_ZNF639_KCNMB2	PIK3CA	IFNA6_KLHL9_IFNE_CDKN2B_IFNA13_DMRTA1_MIR31_IFNA2_C9orf53_IFNA8_IFNA22P_MTAP_IFNA5_IFNA1_CDKN2BhyphenAS1	CDKN2A	MGMT	316	0.436495907850864	0.195138888888889	5.44009282066327e-15	7.72829898936635	0.4364726085321	0.195142557052604	8.30758534515772e-06	0	5.44009282066327e-15	7.72827497415905	6.28055659913653e-14	6.85852193034541e-14
MFN1_TERC_GNB4_SOX2_MECOM_ZMAT3_KCNMB3_ZNF639_KCNMB2	POU5F1B_LOC727677_MIR1204_MIR1208_MYC_MIR1205_PVT1	FLJ42969_YWHAZ	IFNA6_KLHL9_IFNE_CDKN2B_IFNA13_DMRTA1_MIR31_IFNA2_C9orf53_IFNA8_IFNA22P_MTAP_IFNA5_IFNA1_CDKN2BhyphenAS1	CDKN2A	258	0.362534101242801	0.196070234113712	0	15.0684500447908	0.362533743741522	0.196070327799154	1.15325129254456e-07	0	0	15.0684487062992	0	0
MFN1_TERC_GNB4_SOX2_MECOM_ZMAT3_KCNMB3_ZNF639_KCNMB2	PIK3CA	OR4F21_ZNF596_CSMD1_RPL23AP53_FBXO25_C8orf42	IFNA6_KLHL9_IFNE_CDKN2B_IFNA13_DMRTA1_MIR31_IFNA2_C9orf53_IFNA8_IFNA22P_MTAP_IFNA5_IFNA1_CDKN2BhyphenAS1	CDKN2A	292	0.411639890876023	0.196244477172312	6.80728728941205e-09	5.67816702165547	0.41163017967209	0.196246397463057	3.32278273945893e-06	0	6.80798284413697e-09	5.67814954097247	3.58728326787217e-08	4.01984824354699e-08
MFN1_TERC_GNB4_SOX2_MECOM_ZMAT3_KCNMB3_ZNF639_KCNMB2	PIK3CA	POU5F1B_LOC727677_MIR1204_MIR1208_MYC_MIR1205_PVT1	FLJ42969_YWHAZ	PTEN	372	0.41618672324947	0.182265112891479	6.49714375189347e-07	4.83984126568845	0.348120513483838	0.198021088209571	0.0218801746550221	0	3.36365859943122e-07	4.96907464163761	1.3742183741215e-06	2.96914295871235e-06
MFN1_TERC_GNB4_SOX2_MECOM_ZMAT3_KCNMB3_ZNF639_KCNMB2	PIK3CA	FLJ42969_YWHAZ	IFNA6_KLHL9_IFNE_CDKN2B_IFNA13_DMRTA1_MIR31_IFNA2_C9orf53_IFNA8_IFNA22P_MTAP_IFNA5_IFNA1_CDKN2BhyphenAS1	CDKN2A	292	0.420733555622916	0.197406340057637	1.11155529225471e-12	7.01971669836297	0.414237200836039	0.198696595442975	0.00222908052125816	0	1.06648023745493e-12	7.0255027201967	9.0189995389707e-12	9.88851136616203e-12
